# Supplementary material for: Identification of cancer stem cell-related biomarkers in intestinal-type and diffuse-type gastric cancer by stemness index and weighted correlation network analysis
Source: J Transl Med. 2020 Nov 7;18:418. doi: 10.1186/s12967-020-02587-3 (PMC7648412; doi:10.1186/s12967-020-02587-3)
Supplement: Supplementary file 1 — Additional file 1: Table S1. The DEGs between the IGC and normal tissues. Table S2. The DEGs between the DGC and normal tissues. [file 12967_2020_2587_MOESM1_ESM.xlsx]

## Sheet: Additional file 1 Table S1
gene	conMean	treatMean	logFC	pValue	fdr
AC022400.4	0.138781	0.508645	1.87385	0.000100982	0.000267024
DEPDC1	0.881717	4.06676	2.20549	1.59892e-12	6.58195e-11
SNX8	3.43955	6.91089	1.00665	1.66483e-10	2.63101e-09
PYCR1	16.574	34.204	1.04524	3.12644e-05	9.42136e-05
RF00019	0.15531	0.31755	1.03183	1.06413e-05	3.6119e-05
AC004134.1	0.0969334	0.558581	2.5267	6.80502e-08	4.35004e-07
NGFR	2.50327	1.10999	-1.17327	1.75018e-06	7.34915e-06
RNU6-1206P	0.158557	0.581643	1.87513	3.17381e-05	9.5628e-05
H3F3AP3	0.0990802	0.26362	1.41179	0.000204866	0.000501607
WDR12	1.69394	3.97876	1.23194	3.34792e-13	2.58828e-11
PKIG	27.1975	10.9743	-1.30935	1.76717e-05	5.65965e-05
RPL37P15	0.12416	0.314169	1.33934	0.0246577	0.0367653
AC104843.1	0.519197	1.19623	1.20414	9.33412e-05	0.000248596
HAUS6	1.32736	3.28958	1.30934	1.99839e-11	4.6527e-10
ALG10	0.517791	1.31218	1.34152	4.77611e-11	9.43655e-10
GSTA2	25.4037	3.60941	-2.8152	0.00858744	0.0143878
AL512770.1	0.205403	0.604295	1.5568	1.55532e-09	1.67278e-08
RNU6-1340P	0.197697	1.04937	2.40816	6.16879e-08	3.98541e-07
KCNH8	0.154773	0.807537	2.38337	1.06413e-05	3.6119e-05
OR2I1P	3.47241	22.1022	2.67018	2.39819e-07	1.28467e-06
CYP2D8P	0.171007	0.533204	1.64063	1.91905e-08	1.44407e-07
PTMAP1	0.388703	2.05434	2.40194	8.22587e-12	2.31078e-10
ADAMTS14	0.377323	2.72819	2.85407	4.04848e-13	2.96461e-11
IGHV5-78	16.5587	1.46082	-3.50274	0.0313079	0.0456411
AL136988.2	0.108641	0.350647	1.69045	2.5826e-05	7.95466e-05
MST1P2	0.531178	1.41412	1.41264	0.00915318	0.0152299
PUS7L	1.24507	2.74014	1.13802	1.80845e-12	7.11451e-11
STPG4	0.0273302	0.306735	3.48843	1.48317e-10	2.38948e-09
BUB1B	1.30117	7.36404	2.50069	2.28504e-13	2.20437e-11
RNU7-12P	0.193615	0.451136	1.22037	0.00531631	0.00935731
ELL2	13.9225	5.72062	-1.28318	2.84613e-08	2.02469e-07
RAB19	1.41457	2.96313	1.06676	8.05834e-06	2.82462e-05
ATAD3B	1.21056	3.44303	1.50801	1.10315e-12	5.14217e-11
THADA	1.70385	3.56469	1.06498	2.77653e-12	9.8569e-11
ENPP7P11	0.237639	1.0907	2.19841	7.67362e-05	0.000208834
AC121761.1	0.473337	1.32565	1.48576	3.45061e-07	1.76614e-06
AL031716.1	0.224849	0.729048	1.69706	1.51143e-07	8.62724e-07
RF00092	0.100323	0.289029	1.52656	1.39506e-05	4.61032e-05
HMGN2P7	0.155067	0.387051	1.31963	0.000165489	0.000416076
AC079354.2	0.231046	0.603191	1.38444	3.95139e-05	0.000116124
VMO1	1.46129	5.37131	1.87803	0.0196805	0.0300117
KYNU	0.437623	0.907049	1.05149	0.00161011	0.00319031
MIR3679	0.450887	1.0985	1.2847	0.00118691	0.00242832
KIAA1024	0.140532	0.38925	1.46979	6.17252e-07	2.94212e-06
SNORA38B	0.136147	0.31404	1.20579	0.00366226	0.00668735
MIR4653	1.63905	4.13011	1.33332	1.44941e-05	4.76791e-05
VWCE	0.166805	0.6018	1.85112	0.000668247	0.00144443
CSNK2A3	0.41807	0.894755	1.09775	3.13851e-08	2.20162e-07
MAPK10	1.51814	0.325445	-2.22182	2.11889e-08	1.56922e-07
ARHGAP4	3.54823	7.24281	1.02945	0.000456613	0.00102773
RCC1	4.99262	14.6137	1.54945	1.10315e-12	5.14217e-11
RN7SL118P	0.282419	0.612461	1.11678	4.04162e-05	0.000118713
TTF2	1.27527	3.35923	1.39732	3.142e-13	2.52589e-11
LRPPRC	10.2365	24.4017	1.25326	7.59136e-13	4.16923e-11
SSB	7.34392	17.8084	1.27794	1.59892e-12	6.58195e-11
AC106037.1	0.320002	0.828653	1.37268	1.73203e-05	5.56638e-05
AC007342.8	0.424496	1.931	2.18552	1.03326e-07	6.21299e-07
AL121949.3	0.0105724	0.482855	5.51322	0.000226404	0.000547635
ATP2C1	6.88054	14.8976	1.11448	2.01072e-13	2.12447e-11
RN7SL481P	0.17159	0.582396	1.76303	1.09434e-07	6.49754e-07
MIR3651	0.145393	0.330931	1.18658	0.00433602	0.00779135
UGT2B15	9.44404	1.86846	-2.33756	0.0215512	0.0325723
PSMD3	16.2574	48.0419	1.56319	1.32341e-11	3.3597e-10
RN7SL502P	0.200726	0.424725	1.0813	0.000655987	0.00142306
PTGS1	14.3441	4.10576	-1.80474	1.96858e-10	3.03325e-09
SNORD101	1.04479	3.18495	1.60806	3.45814e-08	2.40429e-07
MIR6739	0.456247	1.61363	1.82242	9.71754e-09	8.07538e-08
FAM238B	0.0110906	0.357838	5.0119	8.67136e-06	3.02326e-05
AC125603.1	0.0519296	0.864106	4.05658	0.00504077	0.00891832
CPA2	24.9097	2.37436	-3.3911	0.0014936	0.00298612
HSPA8P3	0.0718382	0.353768	2.29998	9.79237e-09	8.13452e-08
SAMD12-AS1	0.207423	0.79246	1.93376	1.7357e-08	1.32566e-07
TP53	12.0394	24.4961	1.02479	4.87908e-05	0.000139849
UHMK1	7.07222	15.1382	1.09796	1.57975e-11	3.85606e-10
AL031229.1	0.513597	1.24869	1.2817	9.44915e-06	3.24625e-05
ZNF695	0.0671643	0.805977	3.58497	2.49821e-14	1.852e-11
MIR623	0.113568	0.272881	1.26472	0.0180175	0.0277696
AC005102.1	0.0349081	0.316586	3.18096	2.16763e-06	8.89172e-06
NFASC	3.55414	0.875847	-2.02075	0.000733855	0.0015717
CREG2	0.0478368	0.696389	3.8637	4.42846e-09	4.11125e-08
AC073896.3	0.550468	1.15594	1.07033	7.74236e-06	2.72462e-05
HSP90AB2P	0.205741	0.634982	1.62588	4.25625e-11	8.60089e-10
SNRPB2	14.5064	33.1979	1.1944	6.47574e-08	4.16595e-07
AC092756.1	0.354934	0.710705	1.0017	0.0010923	0.00225078
AL133153.2	0.118809	0.40672	1.77539	4.344e-07	2.16546e-06
AL353705.4	0.086368	0.409331	2.2447	4.7775e-06	1.77977e-05
CCNA2	5.01593	17.4036	1.7948	6.47597e-12	1.9133e-10
ELOVL2	0.150331	1.20156	2.99869	0.00197375	0.00383414
SNORA71A	0.82893	2.39864	1.5329	4.39827e-08	2.98012e-07
AC009533.1	0.590205	1.76766	1.58255	1.3986e-09	1.52567e-08
RN7SKP16	0.223418	0.57507	1.36399	4.65338e-06	1.74084e-05
UCK2	3.75849	8.33546	1.14911	8.60101e-13	4.44847e-11
MIR219A1	0.121802	0.352865	1.53457	0.000173438	0.000433605
AC124312.4	0.758291	0.108396	-2.80644	0.00101446	0.00210718
LINC01419	0.00328725	0.904671	8.10437	3.83714e-06	1.47146e-05
ADCY2	0.500852	0.175929	-1.50939	6.29607e-05	0.000175499
HPX	0.0641152	0.763264	3.57344	3.36927e-05	0.00010061
AL356481.3	0.270688	0.574675	1.08611	6.07171e-05	0.000170026
AL139089.1	0.37604	1.38124	1.877	5.02679e-10	6.55314e-09
AC009318.4	0.298417	0.664975	1.15597	0.0116933	0.0189583
AP002884.1	1.05406	0.377927	-1.47979	1.34681e-05	4.4555e-05
BX293535.1	0.986362	0.463662	-1.08904	8.71283e-06	3.03289e-05
MC1R	0.209046	0.641506	1.61764	3.61927e-10	5.01276e-09
FANCD2	0.715818	2.94144	2.03886	1.65883e-13	2.00237e-11
H2AFX	28.0159	59.8038	1.09399	2.62767e-07	1.39181e-06
SNRPCP13	0.102842	0.429862	2.06344	4.66731e-05	0.000134544
DAB1	1.78263	0.366636	-2.28159	3.42769e-06	1.32775e-05
SULF2	11.0648	29.9463	1.4364	1.83658e-05	5.85995e-05
LINC01876	0.139737	0.63332	2.18022	1.58402e-07	8.97501e-07
OLFML3	24.5385	10.6791	-1.20026	0.000163031	0.000409988
GDPD3	9.03168	3.85167	-1.22951	0.000733855	0.0015717
SNORA31	1.34771	3.9455	1.5497	6.45171e-07	3.06008e-06
PTCD3	3.44602	7.45472	1.11322	1.32853e-12	5.86032e-11
LDB3	7.04488	0.520532	-3.75852	9.46705e-08	5.73294e-07
DDR2	9.15693	3.98206	-1.20135	0.00234389	0.00447057
AC073842.2	0.158206	0.515123	1.70311	1.41334e-06	6.09506e-06
TNNI3	0.0580622	0.971525	4.06458	7.32116e-07	3.43502e-06
SLC5A5	31.6271	1.25745	-4.6526	0.000180642	0.000448935
FMNL2	3.06563	8.65009	1.49653	5.60529e-10	7.16006e-09
SNORD63	0.706788	1.99492	1.49698	6.01489e-07	2.88434e-06
SCRIB	13.6437	30.0804	1.14059	1.73803e-08	1.32566e-07
ITGA6	22.1517	52.738	1.25142	5.09574e-08	3.37002e-07
INTS4	2.56578	5.19708	1.01831	5.02679e-10	6.55314e-09
CLDN4	36.6366	110.633	1.59443	1.10824e-08	9.04363e-08
RN7SL351P	0.122129	0.45102	1.88479	1.7098e-06	7.20964e-06
LINC00982	3.9052	0.98124	-1.99272	0.00109333	0.00225078
AREG	12.7379	29.7876	1.22558	0.014198	0.0224441
LINC02562	0.808282	1.83762	1.1849	0.00269364	0.0050796
LINC00618	0.0799772	0.28994	1.8581	2.48034e-05	7.67663e-05
CEP78	0.918431	1.93119	1.07225	9.47854e-11	1.65208e-09
WDR66	0.0698399	0.296544	2.08612	5.1683e-09	4.68632e-08
RIPPLY3	0.121727	0.744734	2.61307	0.00492449	0.00872582
CATSPER2	0.226055	0.657924	1.54125	1.28841e-08	1.02426e-07
PIMREG	0.761295	3.13543	2.04214	3.13632e-12	1.08225e-10
CDK5RAP1	2.63766	6.01921	1.19032	6.69829e-13	3.9111e-11
ANGPTL7	1.96255	0.197047	-3.31612	1.06413e-05	3.6119e-05
CHRNA7	0.782021	0.355349	-1.13797	0.00127058	0.00257741
LINC01012	0.0788555	0.372519	2.24003	3.13851e-08	2.20162e-07
DCUN1D2-AS	0.171676	0.517288	1.59128	2.4866e-07	1.33171e-06
AC016773.1	0.410238	0.883527	1.10681	8.04039e-07	3.7221e-06
AC099518.1	0.0968308	0.450894	2.21925	2.28561e-07	1.23281e-06
AL133373.2	0.0909141	0.363231	1.99831	7.43568e-06	2.63054e-05
TRBV4-1	1.50161	0.468899	-1.67916	0.0205359	0.0312346
FNDC11	0.0871799	0.264503	1.60122	2.78369e-06	1.10669e-05
AP001347.1	0.850208	0.271564	-1.64652	0.0040838	0.00737818
NUDT5	6.28904	15.2974	1.28237	3.00703e-11	6.51561e-10
ATP1B2	4.23073	0.889293	-2.25018	1.82623e-06	7.63817e-06
PCDH17	1.43474	2.9917	1.06017	0.000119395	0.000310422
GRB7	5.21962	71.4912	3.77575	2.7471e-10	3.98384e-09
TOMM34	11.115	37.9065	1.76994	2.14357e-13	2.15211e-11
RF00275	0.107999	0.326477	1.59596	3.28524e-06	1.27984e-05
AC009121.2	0.13336	0.328993	1.30273	4.57186e-06	1.71183e-05
ASAP1	3.82754	7.67142	1.00307	2.98885e-08	2.11334e-07
RPL12P10	0.230997	0.512065	1.14846	0.0257685	0.0382605
ZNF701	0.765622	1.68182	1.13532	0.00048687	0.00108898
MATN2	10.7264	5.17423	-1.05175	5.83997e-06	2.12144e-05
TAF1D	3.4157	9.45522	1.46893	2.31149e-12	8.57646e-11
AC124283.3	0.196518	0.40189	1.03214	0.000146526	0.000373981
RPL39P18	0.125936	0.339865	1.43227	1.47292e-05	4.82313e-05
IGHV1OR16-3	3.87072	0.467318	-3.05013	0.00762795	0.0129455
AC018628.1	0.503957	1.02623	1.02599	9.16789e-07	4.16924e-06
CLMN	1.9572	4.87073	1.31535	5.60961e-08	3.67048e-07
ORC2	2.89959	5.9553	1.03832	1.32853e-12	5.86032e-11
UBAP2	4.17489	9.12853	1.12865	1.65883e-13	2.00237e-11
ERCC6L	0.427522	1.90584	2.15636	1.41325e-12	6.13645e-11
AC138409.2	0.223389	0.542003	1.27874	8.04039e-07	3.7221e-06
NPAS4	0.546015	0.0544848	-3.32502	0.00022465	0.00054363
LINC01018	0.605162	0.0667464	-3.18056	6.56339e-09	5.75834e-08
ZBTB7C	9.63352	3.18279	-1.59777	2.14107e-05	6.70895e-05
NDUFAF6	1.07695	2.28575	1.08571	1.48831e-10	2.38948e-09
NARF-IT1	0.153131	0.317009	1.04976	3.90485e-05	0.00011494
ACP6	1.07272	2.35462	1.13422	1.66483e-10	2.63101e-09
MPPED2	0.504779	0.124089	-2.02428	0.0167432	0.0260025
MIR6772	0.283467	0.989722	1.80384	9.82757e-06	3.36142e-05
AC026271.1	1.12151	3.06599	1.45091	4.03927e-10	5.48826e-09
NAT10	5.93581	14.854	1.32334	1.36763e-13	1.88478e-11
LARP4	4.12634	8.51409	1.04499	5.40761e-12	1.66413e-10
LINC01558	0.134756	0.772311	2.51884	1.63578e-05	5.27923e-05
AC020907.4	0.312625	0.864816	1.46796	9.02931e-08	5.51518e-07
UTP25	1.55077	3.99851	1.36647	7.59136e-13	4.16923e-11
RPL7P8	0.183047	0.433565	1.24404	8.38663e-06	2.92675e-05
AC006017.1	0.110508	0.283021	1.35676	8.54824e-06	2.98267e-05
JAG2	2.08102	5.47179	1.39472	4.20558e-09	3.93562e-08
ZDHHC11	0.282095	1.10292	1.96707	3.12644e-05	9.42136e-05
CKAP2	3.25491	14.3796	2.14333	1.45863e-13	1.93797e-11
RF00093	0.070994	0.341253	2.26507	1.36355e-06	5.91715e-06
LINC02086	0.240851	1.74586	2.85773	1.22473e-08	9.82624e-08
AC009296.1	0.0931308	0.338135	1.86027	0.000707781	0.00152424
SELENOM	50.9452	15.7976	-1.68924	2.40036e-05	7.43739e-05
ADAR	26.1022	53.0164	1.02227	2.7471e-10	3.98384e-09
NCAPD3	1.97611	6.0853	1.62266	7.63457e-14	1.852e-11
TPM3P9	0.956589	3.6308	1.92432	5.6743e-11	1.08349e-09
ENDOU	9.27938	1.25588	-2.88533	0.000375957	0.000863368
AC005104.2	0.102533	0.251584	1.29495	6.95798e-05	0.000191996
CNR1	1.7577	0.562904	-1.64273	3.91058e-05	0.00011494
AC141557.2	0.0784947	0.66467	3.08197	4.4964e-10	6.00569e-09
RN7SKP78	0.247447	0.626151	1.33939	1.93274e-05	6.13235e-05
AC008443.6	0.322924	1.04428	1.69325	7.2604e-05	0.000198988
JPH2	12.6401	1.70821	-2.88744	4.70325e-05	0.000135211
APOA1	485.93	95.8688	-2.34161	0.00998545	0.0164653
AKR1C2	11.9761	5.07162	-1.23964	1.3986e-09	1.52567e-08
ACADS	26.3084	11.0668	-1.24928	0.00386797	0.00702599
SLC6A4	1.86814	0.294091	-2.66727	0.0064086	0.0110468
AL596220.1	0.0943271	0.261547	1.47133	2.33367e-05	7.25711e-05
SHTN1	2.57337	5.85701	1.18651	1.01524e-09	1.16897e-08
ENPP7P8	0.117415	0.735423	2.64695	0.000233679	0.000563267
AC018641.1	0.0189923	0.420402	4.46828	9.63413e-10	1.12035e-08
RF00493	0.268639	0.651907	1.279	1.85434e-05	5.91405e-05
RF01233	0.20256	0.412758	1.02695	0.000199983	0.000490149
PRSS51	0.091567	1.74056	4.24858	2.77106e-09	2.74037e-08
AC011239.2	0.725436	0.0992675	-2.86946	0.00158418	0.00314653
LDHC	0.155765	0.37908	1.28313	0.00371803	0.00678586
HNF1A	1.90909	5.05702	1.40541	2.18812e-07	1.18588e-06
AC079062.1	0.0278981	0.497294	4.15586	6.76965e-06	2.42736e-05
MMS22L	0.274753	1.03357	1.91143	1.76881e-13	2.00237e-11
AL161729.4	0.103402	0.518834	2.32701	1.50223e-07	8.62724e-07
SMG7-AS1	0.169776	0.349355	1.04106	2.71003e-08	1.94156e-07
AC138409.1	0.255201	0.988543	1.95367	2.29083e-07	1.23281e-06
RN7SL619P	0.155021	0.318069	1.03687	0.00532249	0.00936671
SNORA11	3.94914	0.693268	-2.51005	0.0108459	0.0177222
TPT1P7	0.0993442	0.351971	1.82495	0.000173294	0.000433294
AC026356.1	0.377871	1.22774	1.70004	2.08138e-10	3.16746e-09
MIR3680-2	0.115333	0.412336	1.83801	9.10748e-06	3.14272e-05
ASS1	28.5399	71.5353	1.32567	1.57363e-05	5.10762e-05
IGHV3-60	7.67661	0.79778	-3.26641	0.017014	0.0264139
MMP10	0.205352	3.92708	4.25729	4.5067e-10	6.00569e-09
RNU6-669P	0.144199	0.765475	2.40829	8.24564e-08	5.10191e-07
AC012313.3	0.0987609	0.261755	1.40621	0.000214026	0.000520247
PPIAP14	0.134666	0.345755	1.36037	0.00442744	0.00793238
PFKFB2	2.83781	6.52419	1.20102	1.34681e-05	4.4555e-05
GDF10	0.866931	0.217272	-1.99641	6.42786e-07	3.06008e-06
DMP1	0.0153108	0.300045	4.29256	4.57515e-08	3.08833e-07
MAD2L1	1.39447	6.81483	2.28896	8.60101e-13	4.44847e-11
KDM4A-AS1	0.184599	0.476301	1.36748	2.90326e-10	4.1533e-09
ZNF572	0.27118	0.909376	1.74563	7.83428e-08	4.8924e-07
MTPAP	1.56844	3.8226	1.28522	1.59892e-12	6.58195e-11
AL121994.1	0.0672942	0.293476	2.12469	3.85865e-06	1.47894e-05
IGKV3D-25	0.991282	0.0234869	-5.39937	2.66322e-06	1.06766e-05
SPTBN5	0.203849	0.648082	1.66868	3.61001e-07	1.83209e-06
MAP3K20-AS1	0.567497	4.58434	3.01403	0.00186283	0.0036397
AC007038.1	0.211994	0.495572	1.22507	2.78369e-06	1.10669e-05
PIGM	3.23457	6.63493	1.03651	2.20048e-10	3.30564e-09
MIR7848	0.19663	0.550378	1.48494	0.00398107	0.00721137
LSM8	2.50647	5.66756	1.17707	6.36279e-11	1.18537e-09
PPIAP31	1.40194	3.27504	1.22409	1.65919e-07	9.34132e-07
ADH4	16.5059	1.11775	-3.88431	0.014198	0.0224441
POU6F2-AS1	0.101368	0.645511	2.67084	0.0154663	0.024252
GSTA3	0.740013	0.0594809	-3.63705	0.00209958	0.00405126
AL118505.1	0.342225	1.63647	2.25757	4.25625e-11	8.60089e-10
AC027601.1	0.152542	0.36282	1.25005	1.10824e-08	9.04363e-08
LINC01644	0.585504	0.124538	-2.2331	0.00457739	0.00817541
MYZAP	3.52083	1.05768	-1.73502	7.35061e-10	8.97114e-09
C1QTNF6	0.591154	2.79379	2.24062	2.76678e-13	2.38869e-11
RADIL	0.617572	0.252368	-1.29108	9.0304e-08	5.51518e-07
RNU7-125P	0.175364	0.54858	1.64535	0.000335399	0.000779659
AL353693.1	0.0337925	0.401914	3.57211	2.10696e-07	1.14919e-06
IGLV2-18	86.6424	18.0974	-2.25929	0.0152437	0.023925
TEN1-CDK3	0.130506	0.293426	1.16888	9.46705e-08	5.73294e-07
HSPB2	0.954633	0.259842	-1.87731	1.15139e-05	3.87017e-05
S100A10	210.649	441.864	1.06876	1.24215e-06	5.45652e-06
RPSAP71	0.0443592	0.306465	2.78842	0.000468622	0.00105412
ERFE	0.123922	0.873578	2.8175	3.18686e-11	6.79905e-10
SMIM25	0.500182	2.04988	2.03502	1.86176e-10	2.89276e-09
AC106800.4	0.4031	0.884662	1.13399	0.000203017	0.0004973
ALKAL2	0.665353	0.191892	-1.79382	1.51214e-07	8.62724e-07
AC112206.4	0.0485419	0.392964	3.0171	0.0156912	0.0245544
MIR3619	0.122153	0.295551	1.27472	0.00198786	0.00386122
RNU1-85P	0.0546792	0.302682	2.46874	0.0043691	0.00784888
MRPL3P1	0.177415	0.4435	1.32181	5.09574e-08	3.37002e-07
PPIAP64	0.12114	0.286545	1.24208	1.4834e-05	4.85597e-05
BNIP3P17	0.176988	1.05681	2.57799	1.93971e-06	8.0823e-06
BYSL	3.44745	10.9057	1.66148	9.89974e-14	1.852e-11
AC008870.2	0.207532	0.60699	1.54834	3.06603e-10	4.37216e-09
KCTD8	0.581747	0.0692555	-3.07039	1.16543e-08	9.42027e-08
AC020907.1	0.220492	0.885273	2.0054	0.00116129	0.00237701
ARSE	2.56624	9.5176	1.89094	5.90499e-07	2.83347e-06
ANO5	2.25137	0.972876	-1.21047	0.000711348	0.00152895
TWISTNB	4.42702	10.2099	1.20556	1.33013e-10	2.18938e-09
AL157935.1	0.964676	0.479212	-1.00938	0.00492804	0.00872582
AC016027.5	0.067828	0.289629	2.09426	3.19798e-07	1.65478e-06
CENPQ	1.6198	4.83949	1.57904	4.25625e-11	8.60089e-10
RNF32	0.304497	1.15108	1.91849	3.42558e-10	4.7773e-09
MIR3136	0.0730761	0.323106	2.14454	0.000132345	0.000341243
RNU6-1196P	0.106097	0.422223	1.99262	0.00556573	0.00973992
AC092171.5	0.49289	1.2483	1.34063	1.18966e-06	5.25403e-06
ZNF611	1.03066	2.22714	1.11163	8.04039e-07	3.7221e-06
ICAM1	9.55389	20.4138	1.09538	1.90858e-05	6.06092e-05
AC120498.4	0.0985944	0.794651	3.01074	1.55046e-06	6.6068e-06
PDZD2	2.1761	0.81245	-1.42139	0.00710523	0.0121242
POLE	1.81987	4.27632	1.23253	7.99366e-11	1.42805e-09
MELTF-AS1	0.619697	1.8005	1.53876	3.7921e-09	3.59876e-08
MIR608	0.0969634	0.547409	2.49711	3.80632e-06	1.45989e-05
RPSAP74	0.0647214	0.350277	2.43618	1.124e-06	5.00889e-06
RNU4-82P	0.239799	0.586959	1.29143	2.86404e-05	8.72422e-05
HLF	5.98139	0.765717	-2.9656	4.96317e-06	1.84029e-05
MIR5094	0.433862	1.55934	1.84562	5.52294e-06	2.0245e-05
AC121493.1	0.149629	0.339841	1.18347	0.000120841	0.000314106
AP003467.1	0.0738511	0.358252	2.27828	1.16919e-06	5.18736e-06
NMI	5.71974	12.066	1.07693	2.33856e-08	1.70965e-07
CCT5	15.4355	37.8536	1.29418	1.92309e-12	7.47276e-11
TNFRSF9	0.309317	0.858801	1.47324	1.13931e-06	5.05782e-06
AC092919.2	0.463259	0.966232	1.06055	0.000152201	0.000385639
PAN3	3.91101	8.25527	1.07778	6.24858e-10	7.85071e-09
IGLV8-61	202.069	65.5183	-1.62488	0.00519022	0.00915184
TASP1	2.15543	5.06916	1.23377	4.51258e-12	1.44899e-10
MIR4782	0.132043	0.303897	1.20258	0.00297954	0.00556014
DNMT3B	0.379276	3.27709	3.1111	3.47745e-14	1.852e-11
IGKV1OR2-6	19.2155	2.68316	-2.84027	0.0211159	0.0319635
HOXC-AS1	0.0376062	1.09209	4.85998	2.41443e-12	8.94348e-11
MIR4284	0.109841	0.66047	2.58807	1.93548e-06	8.06618e-06
RPS3AP38	0.184643	0.389972	1.07863	0.000279565	0.000660557
RNY3P14	0.123041	0.381929	1.63416	0.00237117	0.00452067
AC110285.6	0.316609	1.0079	1.67058	5.49459e-06	2.01447e-05
SRGAP1	0.706846	1.48499	1.07098	1.35456e-08	1.06767e-07
AC116337.2	0.144343	0.346161	1.26194	0.000613969	0.00134188
AL671986.1	0.15984	0.325978	1.02815	8.38592e-06	2.92675e-05
XIAP-AS1	0.222034	0.500609	1.1729	0.000733855	0.0015717
HMGB1P40	0.0875165	0.269525	1.62279	5.33327e-08	3.5213e-07
AC006059.1	0.856675	0.403007	-1.08794	0.00892696	0.0148959
PRSS56	0.00567487	0.41838	6.20408	0.000464687	0.00104548
AC005162.3	0.0772951	0.374283	2.27568	5.44473e-05	0.000154328
AC091179.1	0.095216	1.21133	3.66924	0.0216372	0.0326901
AC005730.3	0.298543	0.732533	1.29496	3.62781e-05	0.000107735
TSEN2	1.18812	2.37877	1.00153	3.82364e-10	5.24669e-09
HMGB1P5	3.28731	9.67925	1.55799	2.90326e-10	4.1533e-09
PLPP4	0.302839	0.933968	1.62482	0.0306792	0.0447757
TONSL	1.91216	7.95258	2.05622	2.94854e-13	2.44112e-11
GRIK3	0.948736	0.0768004	-3.62682	1.82268e-09	1.91877e-08
TAP2	3.32044	8.15947	1.2971	5.34669e-08	3.5213e-07
TEDC2	0.517522	2.15383	2.05722	5.90859e-13	3.64166e-11
RXRG	0.974168	0.0926207	-3.39476	5.6743e-11	1.08349e-09
TEDC1	0.85377	1.90373	1.15691	4.62762e-08	3.0955e-07
LINC01614	0.0434136	0.97682	4.49188	5.45392e-12	1.67606e-10
TXLNB	0.707912	0.206515	-1.77732	3.29801e-07	1.69547e-06
AC103702.2	2.43576	10.0374	2.04294	3.61001e-07	1.83209e-06
RNU6-387P	0.364512	1.72181	2.23989	5.92512e-09	5.2692e-08
SLC13A5	0.0362876	0.792458	4.44879	0.00747819	0.0126956
SLX4IP	0.983735	3.14065	1.67472	1.10315e-12	5.14217e-11
DPY19L1P2	0.156416	0.457448	1.54822	3.42643e-06	1.32775e-05
CYP4A22-AS1	0.0568537	0.520235	3.19384	6.96855e-12	2.03445e-10
PPIAP8	0.119432	0.250483	1.06852	0.00214971	0.00413855
PDE1B	1.36522	0.51398	-1.40935	0.000553073	0.0012219
DZIP1	2.19685	0.858809	-1.35503	0.0064086	0.0110468
AC005330.1	0.0873242	0.292808	1.7455	0.000851584	0.00179969
C5orf46	0.0215837	0.365532	4.08198	1.2852e-09	1.4258e-08
AC111170.3	0.248461	0.523675	1.07565	3.02597e-06	1.19191e-05
RF00154	0.555599	1.40004	1.33336	3.86043e-06	1.47937e-05
UTP4	5.36885	11.0072	1.03576	3.37721e-11	7.10945e-10
BMP5	0.836194	0.32019	-1.38491	1.90858e-05	6.06092e-05
ZNF69	1.1124	2.91772	1.39117	3.61001e-07	1.83209e-06
CETN4P	0.346631	0.135737	-1.35258	1.61254e-05	5.22931e-05
PGM5	26.3567	1.95512	-3.75285	3.61927e-10	5.01276e-09
LINC01235	0.080261	0.802893	3.32244	3.18686e-11	6.79905e-10
KLRB1	7.42134	2.12484	-1.80433	0.00376399	0.00685451
MIR1296	0.241893	0.491626	1.02319	0.0212826	0.0322113
AC011465.1	0.340482	1.31922	1.95403	1.07094e-09	1.22189e-08
HSPB6	492.779	28.5264	-4.11057	3.45993e-08	2.40429e-07
MIR194-1	0.138101	0.483871	1.8089	0.00133883	0.00270644
RN7SL67P	0.392876	0.881072	1.16519	0.00123113	0.00250977
AL391825.1	0.0897379	0.287646	1.6805	1.2877e-08	1.02426e-07
IQCD	0.324251	0.707188	1.12498	0.000142051	0.000362989
IGKV1D-37	2.6477	0.121741	-4.44285	0.000143502	0.000366653
SLC27A6	0.407585	0.153096	-1.41267	9.40531e-06	3.24196e-05
C5orf34	0.37604	1.8343	2.28627	1.28222e-13	1.88478e-11
FOXN2	3.00436	6.66284	1.14908	2.61214e-12	9.40879e-11
PAM16	1.52701	3.11926	1.0305	4.01751e-11	8.23849e-10
RNY4P19	0.0711425	0.383805	2.43159	0.000241833	0.000581154
ENAM	0.608656	0.147078	-2.04905	1.3539e-06	5.87873e-06
AC098859.1	0.162529	0.361038	1.15145	9.08196e-06	3.13489e-05
ZNF239	0.919054	3.64604	1.98811	1.76061e-10	2.75489e-09
TMEM35A	5.35498	0.347144	-3.94727	3.99363e-09	3.75629e-08
DHX37	2.55349	6.01889	1.23703	2.04485e-12	7.87692e-11
AC069257.1	0.189201	0.464672	1.29629	3.22547e-05	9.70924e-05
LINC02595	0.437466	2.04257	2.22315	7.94403e-11	1.42805e-09
CADM3	5.53177	0.366295	-3.91666	4.88819e-13	3.30958e-11
AL021807.1	0.311117	1.38629	2.15571	2.31078e-05	7.18794e-05
PSAPL1	31.076	1.59833	-4.28116	1.10602e-05	3.73719e-05
GATAD1	6.23188	14.9008	1.25765	8.60954e-09	7.23867e-08
ACTG2	870.76	67.5688	-3.68785	7.83428e-08	4.8924e-07
TMEM240	1.06169	0.406135	-1.38634	0.00608387	0.0105386
SNORA5C	0.822731	2.91266	1.82384	1.48728e-10	2.38948e-09
SLC7A8	22.8475	8.93893	-1.35386	1.98799e-06	8.23094e-06
NPM1P6	0.311951	0.627006	1.00716	1.67716e-06	7.07605e-06
SYT12	0.167088	0.482766	1.53072	0.0054785	0.00959029
AC073857.1	1.02808	2.19438	1.09386	8.21485e-08	5.08427e-07
HSP90AA1	89.5661	259.586	1.53519	1.91496e-14	1.852e-11
MUC16	0.0155159	0.330795	4.41412	0.00037602	0.000863368
OVGP1	0.434538	1.25377	1.52872	8.21485e-08	5.08427e-07
TCOF1	3.65325	9.16204	1.32649	6.29129e-13	3.76256e-11
PABPC1L	0.677329	6.51832	3.26657	1.76881e-13	2.00237e-11
AL136418.1	0.167931	1.04539	2.63809	2.40017e-05	7.43739e-05
AL023584.2	0.117562	0.27764	1.23979	0.00147233	0.00294834
AC073335.2	1.29955	5.02493	1.95109	8.22749e-12	2.31078e-10
HPN-AS1	0.0671954	0.303048	2.17311	0.000707024	0.00152276
AL031123.3	0.111814	0.373105	1.73848	3.13443e-08	2.20162e-07
RNU6-1157P	0.293751	0.935567	1.67125	3.64056e-06	1.40286e-05
MUC5AC	114.775	42.211	-1.44312	0.015978	0.0249399
RNU6-444P	0.0773855	0.337604	2.1252	0.000225299	0.000545021
SLITRK6	1.19358	0.460263	-1.37476	2.58026e-08	1.86181e-07
AC108729.2	0.143417	0.3302	1.20313	0.00406955	0.00736682
PIWIL1	0.012035	1.57099	7.02829	4.90298e-09	4.4844e-08
AC068580.4	0.291935	0.728222	1.31873	0.00584992	0.0101826
POC1B-AS1	0.161703	0.327262	1.0171	8.77612e-07	4.01081e-06
MIR3685	2.51444	7.24867	1.52748	2.2817e-07	1.23281e-06
RF00586	0.196847	0.478449	1.28129	0.000372634	0.000857589
SINHCAFP1	0.128915	0.311307	1.27192	3.42738e-06	1.32775e-05
IGKV2OR2-7	0.797207	0.0464758	-4.1004	0.000164989	0.000414866
XRN2	16.9335	41.1793	1.28204	7.59136e-13	4.16923e-11
SPDYC	0.0506353	1.62183	5.00133	3.48417e-10	4.85595e-09
AC091588.1	0.190636	0.685279	1.84587	8.83975e-06	3.06991e-05
AC100778.2	0.145591	0.340653	1.22638	1.42047e-06	6.12463e-06
OSM	0.553701	2.05669	1.89314	2.06073e-05	6.48561e-05
ABCA9	1.12148	0.259174	-2.11341	4.0582e-05	0.000118806
AC021945.1	0.0373731	0.300203	3.00587	1.10045e-11	2.93004e-10
MIR4698	0.0853323	0.411344	2.26918	0.000498617	0.00111447
SHOX2	0.0483181	0.384373	2.99187	2.55983e-06	1.02941e-05
RF00422	0.175905	0.42371	1.26828	0.000155375	0.000393411
SAGE1	0.00448601	0.643052	7.16336	9.34915e-05	0.000248967
AL512604.1	0.189931	0.420354	1.14613	0.00363183	0.00664712
RNU6-702P	0.0826981	0.430857	2.38128	3.6254e-05	0.000107735
MIR5581	0.304744	1.30357	2.0968	2.95518e-06	1.16963e-05
SLC15A2	0.409745	0.86633	1.08019	0.000319262	0.000744642
LIN9	1.21235	3.19853	1.3996	6.69829e-13	3.9111e-11
LINC01569	0.508922	1.09391	1.10398	0.000100178	0.000264928
ERO1B	4.11753	2.03329	-1.01797	1.83658e-05	5.85995e-05
AC008083.1	0.0484589	0.285192	2.5571	2.6053e-06	1.04703e-05
AC010761.4	0.116759	0.300929	1.36589	4.96317e-06	1.84029e-05
CYCSP24	0.151091	0.332792	1.13921	7.78299e-05	0.000211706
ODF2-AS1	0.199946	0.629142	1.65378	8.758e-07	4.01081e-06
AC092447.2	0.0967557	0.301426	1.63938	2.539e-05	7.83633e-05
TNFRSF21	33.6226	67.9891	1.01587	1.47528e-06	6.3302e-06
CHST4	0.118113	1.64213	3.79732	1.34571e-05	4.4555e-05
AC244205.1	1.28808	0.309109	-2.05904	0.00064926	0.00140874
IGKV2OR2-1	4.83407	0.187224	-4.6904	0.00031519	0.000736693
AC087163.3	0.0976097	0.289458	1.56826	5.89242e-07	2.83347e-06
LINC01807	0.00880952	0.395293	5.48772	0.00141532	0.00284474
AC100757.2	0.911124	0.334299	-1.44651	0.0193453	0.0295656
COL7A1	1.23907	5.05288	2.02785	4.66282e-09	4.29468e-08
MIR98	0.0935936	0.343754	1.87689	4.07497e-05	0.000119266
AP001273.1	0.19051	0.485538	1.34972	1.73803e-08	1.32566e-07
PBX1	6.18574	2.79908	-1.144	3.4977e-05	0.000104156
ZFP42	0.00753196	0.609449	6.33834	1.18884e-05	3.99244e-05
C4orf46	1.75924	3.70062	1.07282	5.91842e-10	7.49959e-09
CST2	0.434448	4.02307	3.21104	4.72599e-07	2.32893e-06
FARSA-AS1	0.160702	0.426566	1.40838	4.33157e-05	0.000126078
AL031123.2	0.119507	0.405143	1.76134	5.02679e-10	6.55314e-09
CAPN13	3.6962	1.37998	-1.4214	0.0103628	0.0169915
RNU4-2	17.8631	6.9593	-1.35997	0.0114308	0.0185494
RNU6-789P	0.127345	0.323043	1.34299	0.00510331	0.00900814
NOP56	9.86901	30.4921	1.62746	1.88596e-13	2.09228e-11
AC079336.2	0.192207	0.39695	1.04629	0.000168713	0.000422126
AL161772.1	0.455224	1.14765	1.33404	1.24215e-06	5.45652e-06
ODCP	0.0883005	0.289168	1.71142	5.16531e-09	4.68632e-08
AC008740.1	0.172768	0.496909	1.52415	7.43928e-05	0.000203455
RNU6-570P	0.0628228	0.296016	2.23631	0.00094179	0.00196654
SKIL	6.42917	15.7522	1.29285	5.72693e-09	5.09908e-08
IGHV4-55	60.9503	7.79411	-2.96718	0.0145377	0.022933
AZIN1-AS1	0.320367	0.653818	1.02917	0.000553073	0.0012219
THOC1	1.42376	3.09017	1.11798	6.24858e-10	7.85071e-09
GADD45B	61.2896	11.8739	-2.36784	3.15458e-06	1.23446e-05
AC092902.2	0.238479	0.561863	1.23636	0.000805405	0.00170877
AC092168.2	0.229176	0.60672	1.40458	1.3539e-06	5.87873e-06
RNU6-1170P	0.155971	0.562042	1.8494	3.10278e-05	9.38064e-05
SLC18A3	1.08351	0.114575	-3.24135	0.000681174	0.0014718
PLPPR1	0.0406738	0.398472	3.29231	0.000478878	0.00107479
CENPL	0.756225	2.47432	1.71014	8.69494e-14	1.852e-11
RNA5SP33	0.143982	0.384981	1.4189	0.00413533	0.00746702
AL161729.3	0.149407	0.635286	2.08816	5.59557e-08	3.67048e-07
AC130324.1	0.217639	0.531787	1.28891	4.21326e-06	1.5923e-05
PRR19	0.194159	1.03619	2.41598	4.77611e-11	9.43655e-10
LINC01234	0.00837893	1.18967	7.14958	1.13037e-10	1.91895e-09
SUSD5	0.586887	0.259752	-1.17595	0.00767154	0.0129966
AC103563.3	10.4731	1.18433	-3.14454	0.0117699	0.0190482
IGHV3OR16-9	16.2117	4.63975	-1.80492	0.0302937	0.0443346
AC129510.1	0.273598	0.832606	1.60558	6.94748e-08	4.43982e-07
ANKRD45	0.081775	0.280468	1.7781	0.0062422	0.0107913
RNA5SP227	0.0852593	0.463957	2.44406	0.000161335	0.000406923
ST3GAL3	2.77872	1.21823	-1.18964	0.000152201	0.000385639
RPL37P1	0.356738	0.925737	1.37574	0.000168703	0.000422126
KDELC1	1.24975	2.97331	1.25043	2.63383e-09	2.61826e-08
AC109992.2	0.0641337	0.289322	2.17352	3.19536e-09	3.11506e-08
AL117381.1	0.262622	0.945112	1.8475	7.34884e-07	3.44213e-06
AC016550.2	0.0188686	0.472016	4.64478	0.000294354	0.000692222
CDK2	3.85024	9.24145	1.26317	2.01072e-13	2.12447e-11
NEGR1	4.27426	0.59491	-2.84493	1.05382e-08	8.65682e-08
RNA5SP18	0.0141022	0.624652	5.46906	8.03065e-08	5.00939e-07
AC116407.1	1.23267	0.352402	-1.80649	0.00827798	0.0139124
PHF5CP	0.0952447	0.312357	1.71348	2.70953e-06	1.08303e-05
C5orf58	0.0541211	0.300956	2.47529	4.04349e-06	1.53546e-05
AC105942.1	4.74189	2.314	-1.03507	0.000627584	0.00136545
CXCL9	4.35663	42.1025	3.27262	8.21485e-08	5.08427e-07
DNER	2.03215	0.867604	-1.22789	2.58026e-08	1.86181e-07
Z98752.2	0.153804	0.455413	1.56608	6.51614e-05	0.000181139
BTBD10P2	0.128101	0.296006	1.20835	6.75824e-05	0.000186765
AP001469.2	0.268618	0.665811	1.30956	1.12802e-05	3.80545e-05
MIR624	0.117996	0.305257	1.37128	0.00424503	0.00764642
AC069234.5	0.27721	0.626663	1.17671	4.52199e-05	0.000130837
CIT	0.929947	2.93187	1.6566	6.69829e-13	3.9111e-11
AC060780.3	0.891545	2.85489	1.67905	1.13508e-07	6.7322e-07
AC007991.4	0.032099	0.606191	4.23917	1.78156e-07	9.96202e-07
LINC00278	0.731804	0.349376	-1.06668	0.0312009	0.0455121
SCNN1B	12.3047	1.22028	-3.33392	1.76061e-10	2.75489e-09
TAGLN3	0.890809	0.178464	-2.31949	3.00285e-05	9.1076e-05
SAMD12	1.26824	3.74732	1.56303	7.75845e-10	9.34045e-09
TARBP1	1.97023	6.57169	1.7379	3.34792e-13	2.58828e-11
AC002511.1	0.442496	0.144546	-1.61414	1.52297e-05	4.95916e-05
CXCL10	4.65871	34.3462	2.88215	1.82003e-07	1.00982e-06
RF00569	0.260094	1.2996	2.32096	1.32078e-10	2.18938e-09
CDH11	2.2428	5.29318	1.23883	0.000128015	0.000330894
IGHM	2504.96	126.245	-4.31049	0.0163567	0.025461
LINC00685	0.488568	1.26681	1.37457	3.57229e-06	1.37716e-05
TMPRSS5	0.128215	0.568514	2.14863	2.25669e-06	9.21447e-06
FAM81A	0.419387	1.76088	2.06994	5.72693e-09	5.09908e-08
AC097641.2	0.289208	0.716285	1.30843	4.62762e-08	3.0955e-07
MRPS35	23.192	50.3892	1.11948	2.33856e-08	1.70965e-07
NLN	1.49451	3.3816	1.17803	4.26674e-10	5.74108e-09
UPK2	0.513322	1.67445	1.70575	0.00227809	0.0043563
IGSF11	0.953044	0.157813	-2.59433	7.27039e-05	0.000198988
PRRG1	1.09529	2.54336	1.21542	3.29542e-08	2.29933e-07
AC007215.1	0.0904482	0.366975	2.02052	2.52105e-07	1.34303e-06
MYRIP	1.90614	0.505819	-1.91396	2.49949e-09	2.50944e-08
ATXN2-AS	0.154722	0.453956	1.55288	4.29869e-08	2.92127e-07
CYB5B	8.43391	17.5276	1.05535	2.63383e-09	2.61826e-08
C10orf95	0.593928	1.44648	1.28419	2.18812e-07	1.18588e-06
ADCY5	9.20796	1.63568	-2.49299	6.86393e-06	2.45205e-05
ANKEF1	1.61771	4.54292	1.48967	1.77704e-11	4.22151e-10
IGLVI-63	2.14977	0.0777556	-4.78909	0.000611072	0.00133581
RAD21	19.2042	47.419	1.30404	7.59136e-13	4.16923e-11
CRYL1	36.6978	17.4331	-1.07386	0.00442809	0.00793238
HAVCR2	1.20855	2.92327	1.27431	9.08196e-06	3.13489e-05
TAC1	2.33941	0.207804	-3.49285	0.000572178	0.00125997
RPL18P10	0.225107	0.71361	1.66452	1.49488e-08	1.16375e-07
NCALD	3.20228	1.45641	-1.13669	0.00728969	0.0124027
RN7SL487P	0.115039	0.291297	1.34037	5.55969e-05	0.000157425
CR936218.1	0.445369	1.01385	1.18678	4.74955e-06	1.77524e-05
PPIAP43	0.16328	0.421402	1.36785	2.78264e-06	1.10669e-05
FAM221A	0.978481	2.4659	1.3335	1.82003e-07	1.00982e-06
AC011290.2	0.275145	1.03067	1.90533	9.62212e-10	1.11954e-08
AC005534.1	0.0405296	0.351645	3.11707	4.1913e-11	8.57902e-10
AL135999.1	0.346171	0.73633	1.08887	1.31493e-07	7.62563e-07
TPSB2	19.6665	6.25432	-1.65282	2.66964e-06	1.06766e-05
LINC02241	0.00871447	0.344793	5.30617	0.00176998	0.00347634
KLF4	70.9589	24.5947	-1.52864	3.99363e-09	3.75629e-08
AC107068.1	0.388114	0.84016	1.11418	6.34414e-09	5.56819e-08
MSRB3	22.2882	4.30922	-2.37078	0.000142051	0.000362989
IGLL5	238.152	29.9596	-2.99079	0.0281322	0.0414364
C12orf56	0.168311	0.413699	1.29745	0.000334728	0.000778179
ACKR3	16.6303	8.19712	-1.02062	0.00376399	0.00685451
AC005479.1	0.123442	0.315145	1.35218	9.40531e-06	3.24196e-05
MIR4804	0.117348	0.260576	1.15091	0.0177558	0.0274273
CRYZP1	0.170802	0.43911	1.36226	1.47528e-06	6.3302e-06
ASCL2	3.07238	34.2612	3.47915	9.08196e-06	3.13489e-05
IFI44L	1.67897	4.48248	1.41672	0.00143109	0.00287098
FAM169A	0.290587	0.693708	1.25536	0.014198	0.0224441
SLC39A10	1.16735	6.04085	2.37152	9.89974e-14	1.852e-11
AP002807.1	0.468164	1.43035	1.61128	2.33856e-08	1.70965e-07
AC007277.1	0.04443	0.645206	3.86016	0.00250741	0.00475426
ADCY3	3.49456	7.5261	1.10679	1.92176e-09	2.00565e-08
AC073842.1	0.801207	0.329072	-1.28377	0.0251068	0.0374124
LINC01082	4.87553	0.811953	-2.58609	6.87066e-12	2.01276e-10
KRT18P38	0.159088	0.499574	1.65087	8.21384e-08	5.08427e-07
HMGA1P1	0.0937711	0.317207	1.75821	5.8821e-08	3.82812e-07
ITIH2	0.0713888	4.00347	5.80941	7.26741e-05	0.000198988
CENPM	3.54926	7.21971	1.02442	4.53343e-05	0.000130837
EDN1	4.05449	8.70295	1.10198	0.000200032	0.000490149
AC100861.1	0.639428	1.4703	1.20126	2.5104e-07	1.33767e-06
AL353796.1	0.41316	1.08486	1.39274	7.39292e-09	6.35298e-08
FLNA	577.496	113.743	-2.34403	0.0281322	0.0414364
PCNX2	0.696832	1.83994	1.40078	6.5967e-10	8.22752e-09
FNDC1	0.767279	9.62329	3.64871	1.16539e-08	9.42027e-08
CCT2	13.4268	37.5052	1.48198	1.12682e-13	1.852e-11
LY6H	1.39555	0.25409	-2.45742	1.57343e-08	1.21473e-07
MRTO4	7.00861	16.0396	1.19444	1.80845e-12	7.11451e-11
PIK3CB	4.16965	8.54226	1.03469	5.02679e-10	6.55314e-09
AC243562.2	0.681101	0.247491	-1.46049	0.00892415	0.0148959
CTSG	2.40662	0.432442	-2.47643	2.58388e-10	3.79908e-09
ALMS1-IT1	0.169663	0.513559	1.59785	2.92395e-09	2.86684e-08
ART3	0.816692	0.321564	-1.34469	0.015978	0.0249399
TMPRSS4	7.86506	16.3968	1.05988	3.76807e-05	0.000111311
ARHGAP10	4.25952	1.31548	-1.6951	0.00109333	0.00225078
AC087222.1	0.217435	0.616178	1.50276	3.01608e-06	1.19191e-05
PLCXD3	1.07835	0.129664	-3.05598	1.8774e-11	4.43415e-10
SNORD12B	0.607217	4.11009	2.75889	2.76517e-12	9.8569e-11
AL359880.1	0.0696058	0.421574	2.59851	4.61019e-09	4.27638e-08
MIR661	0.108791	0.471236	2.11489	0.000192298	0.000475293
AC005089.1	0.112792	0.906369	3.00643	1.28488e-08	1.02426e-07
AL078581.3	0.172077	0.375936	1.12743	3.82883e-05	0.000113061
AC068580.1	0.640083	1.61788	1.33778	3.29765e-07	1.69547e-06
MIR1249	0.0907565	0.344928	1.92622	1.64842e-05	5.31924e-05
MIR4538	2.08509	0.521892	-1.99829	0.0250681	0.0373572
PEG3	1.39413	0.255049	-2.45052	4.96317e-06	1.84029e-05
INHBA	0.49438	9.53866	4.2701	1.55557e-13	2.00237e-11
C20orf204	0.0761691	0.78779	3.37053	8.60954e-09	7.23867e-08
AC083899.1	0.221698	0.561596	1.34094	2.17416e-12	8.21811e-11
HLA-S	0.512286	1.51304	1.56243	0.00727946	0.0124027
AC097639.1	0.407129	1.03577	1.34714	2.8783e-07	1.5048e-06
C10orf91	0.125009	0.804306	2.68572	2.9873e-08	2.11334e-07
AC023632.4	0.0505714	0.327327	2.69434	0.00364938	0.00667814
ATP5PFP1	0.688259	0.233292	-1.56081	0.0066253	0.0113849
IER5L	4.31268	16.8316	1.96451	1.57416e-10	2.50375e-09
SNORA58	0.116401	0.404633	1.79751	6.44871e-05	0.000179686
DCLK1	1.10308	0.350113	-1.65564	8.77612e-07	4.01081e-06
AC106772.1	0.0522846	0.399821	2.9349	4.02305e-06	1.53347e-05
HSPA8P15	0.157188	0.382457	1.28281	2.29083e-07	1.23281e-06
AC013262.1	0.159825	0.437324	1.45221	0.034364	0.0495141
CAPN9	14.4326	2.24309	-2.68578	0.014198	0.0224441
AC129507.4	0.135385	0.303076	1.16261	0.00146308	0.00293463
AC104333.2	0.156028	0.348765	1.16045	0.00131828	0.00266612
MUCL3	100.459	46.3143	-1.11708	0.000180642	0.000448935
AC008735.2	1.06259	3.29919	1.63453	2.13527e-09	2.19645e-08
CCNL2	5.77916	12.456	1.10791	3.99363e-09	3.75629e-08
AC008738.2	0.161061	0.431716	1.42248	0.00544675	0.00955583
MND1	0.88848	3.04978	1.7793	7.99366e-11	1.42805e-09
PRNP	76.324	32.2156	-1.24438	0.0320263	0.04649
KRIT1	3.46581	9.57387	1.46591	9.9241e-08	5.97223e-07
RDH8	0.00438981	0.52728	6.90827	5.11928e-11	1.00342e-09
AC120114.3	0.449017	1.28999	1.52252	9.11892e-10	1.06997e-08
AQP10	11.8133	0.197183	-5.90473	0.000173294	0.000433294
AC012531.3	0.00503351	0.551427	6.77546	8.61558e-09	7.241e-08
TMEM68	1.42492	3.57394	1.32663	9.74215e-13	4.74032e-11
RPSAP69	0.106785	0.301426	1.4971	8.4005e-07	3.86542e-06
FLNB-AS1	0.336091	0.726109	1.11133	0.000174582	0.000435239
AL049835.1	0.25355	0.623968	1.2992	0.000752463	0.00161031
TSSK3	0.171284	0.375181	1.1312	7.74236e-06	2.72462e-05
PNLIPRP3	0.80842	0.0662713	-3.60865	0.00341382	0.00628178
TLE4	4.98523	2.40621	-1.0509	1.7291e-09	1.83303e-08
TMEM185B	9.69738	20.118	1.05282	2.31149e-12	8.57646e-11
HPCAL4	0.64784	0.107963	-2.5851	1.96858e-10	3.03325e-09
GTPBP10	1.48606	3.6584	1.29972	1.25732e-10	2.09755e-09
RNA5SP217	0.172002	0.732505	2.09041	3.34757e-07	1.72015e-06
FAM86HP	0.628747	1.6666	1.40636	1.49691e-08	1.16375e-07
CRYBB3	0.149769	0.453213	1.59745	1.13998e-07	6.74607e-07
RNU6-190P	0.226985	0.666599	1.55422	1.40996e-05	4.64226e-05
DNAJC9-AS1	0.362549	0.784789	1.11413	3.28842e-06	1.27984e-05
RF01169	0.0433565	0.325683	2.90915	1.24684e-06	5.47602e-06
AC090970.2	0.151035	0.402182	1.41297	0.000103703	0.000273614
AC244093.5	0.0643661	0.295212	2.19738	1.19789e-08	9.67204e-08
SUB1P4	0.171682	0.535033	1.63989	9.05516e-07	4.13663e-06
ADRB2	2.31558	0.505684	-2.19506	1.88453e-11	4.43415e-10
CHAF1A	2.69136	6.69586	1.31493	9.74215e-13	4.74032e-11
AC007639.1	0.102638	0.449936	2.13216	8.54215e-09	7.23685e-08
TRIB2	5.259	11.0728	1.07416	0.000711348	0.00152895
LINC01679	0.778433	0.346571	-1.16742	0.000428119	0.000969394
ARHGAP20	0.838025	0.285171	-1.55517	9.57647e-07	4.32755e-06
RNU6-944P	0.0822285	0.300686	1.87055	0.000844702	0.00178532
ECE2	0.96633	2.48707	1.36386	1.92176e-09	2.00565e-08
B3GNTL1	0.333107	0.911838	1.45279	6.09868e-12	1.82615e-10
SIGLEC6	0.991527	0.380138	-1.38313	4.70325e-05	0.000135211
FOXD3-AS1	0.595243	0.265623	-1.1641	0.000329996	0.00076742
RMI2	2.29528	6.60255	1.52435	2.63383e-09	2.61826e-08
PPIAP60	0.0880032	0.264713	1.5888	7.94053e-07	3.69592e-06
AL032819.2	0.496583	0.179787	-1.46574	0.00974095	0.0161088
AC012085.2	0.58605	0.156267	-1.90701	0.000435059	0.000984606
GBX2	0.0138508	0.472252	5.09151	1.44349e-05	4.74984e-05
HOXA10-AS	0.0201214	0.76178	5.24257	3.89802e-10	5.34545e-09
NLE1	2.10793	4.58357	1.12064	3.57868e-11	7.4348e-10
FGF3	0.0214909	0.804702	5.22666	2.31595e-05	7.203e-05
UBE2V2P4	0.156269	0.356328	1.18917	0.0149557	0.0235222
CD44-AS1	0.388126	1.31122	1.75631	8.39702e-07	3.86542e-06
NCAPG2	1.47777	5.96228	2.01244	4.31257e-13	3.04736e-11
RNU6-759P	0.408747	1.25749	1.62126	8.35184e-07	3.86225e-06
AC026410.2	0.351588	0.792887	1.17323	0.000185942	0.000461848
Z99127.2	0.120444	0.48439	2.00781	4.20941e-08	2.86147e-07
AC005014.3	0.379209	0.120893	-1.64926	3.25918e-06	1.27359e-05
AC021028.1	0.176456	0.51131	1.53489	7.78299e-05	0.000211706
AL021068.1	0.460349	0.946893	1.04048	0.000456613	0.00102773
AC022400.5	0.407401	0.931507	1.19312	4.94186e-07	2.42239e-06
ANKRD18EP	0.943712	2.07626	1.13757	2.62767e-07	1.39181e-06
AC009237.8	0.388588	1.13041	1.54054	1.57156e-06	6.69542e-06
PPIAP77	0.110951	0.45228	2.0273	3.85828e-07	1.95139e-06
PPIAP6	0.367572	0.862527	1.23054	1.37773e-07	7.95654e-07
RN7SL368P	0.573619	2.4713	2.10711	2.24373e-09	2.30007e-08
AL163953.1	0.0974401	0.489648	2.32916	0.000118313	0.00030855
AC026368.1	0.218234	0.945935	2.11587	3.15194e-07	1.63171e-06
RNU2-11P	0.12224	0.385299	1.65627	0.000200292	0.000490734
PROM1	5.05579	15.4736	1.6138	0.000200032	0.000490149
LINC01355	0.381287	1.18928	1.64115	1.55532e-09	1.67278e-08
AC080080.1	0.0745002	0.329377	2.14442	1.40397e-11	3.50014e-10
NHS	0.95528	2.65914	1.47697	2.66964e-06	1.06766e-05
IGHV1-45	11.5518	1.09233	-3.40263	0.0127677	0.0204882
PIGHP1	0.402704	0.859025	1.09298	6.45171e-07	3.06008e-06
AL391832.2	0.24981	0.771105	1.6261	4.20131e-08	2.85684e-07
AC135178.5	0.288293	0.68755	1.25393	5.60732e-06	2.04615e-05
AC021876.1	0.0271904	0.458853	4.07687	7.60032e-07	3.54948e-06
AC092431.2	0.46695	1.08617	1.21791	1.5735e-05	5.10762e-05
AP001052.1	0.457186	2.33922	2.35517	2.56946e-09	2.57853e-08
FGD6	2.23936	4.62643	1.04681	1.29687e-06	5.66547e-06
TRPM5	0.105456	0.504363	2.25783	0.000829218	0.0017563
RPL30P3	0.0962287	0.273764	1.5084	0.0148761	0.0234212
IGHV3-65	3.30264	0.31072	-3.40993	0.0163964	0.0255212
SDS	0.672947	3.36174	2.32064	9.11892e-10	1.06997e-08
KRT23	0.385504	32.7554	6.40884	1.04025e-07	6.22466e-07
AC092755.1	0.4337	1.02042	1.2344	0.00474581	0.00845036
COX6CP2	0.0856189	0.385708	2.17151	6.76264e-06	2.42524e-05
MCM2	4.04296	15.5081	1.93954	2.01072e-13	2.12447e-11
AL670729.1	0.356472	1.00632	1.49723	1.04468e-06	4.68366e-06
CASTOR1	0.871251	0.365004	-1.25517	0.00134864	0.00271933
PRKDC	7.14004	22.3727	1.64774	4.31257e-13	3.04736e-11
SPEF2	0.187942	0.448796	1.25577	0.000805405	0.00170877
SAC3D1	4.0129	8.55907	1.09281	1.01524e-09	1.16897e-08
PRIM2	1.31654	4.05513	1.623	3.47745e-14	1.852e-11
PKP4	5.64819	12.3595	1.12976	1.70052e-12	6.84775e-11
ENTPD5	8.67567	4.05503	-1.09726	0.00319167	0.00590731
BACH1-IT1	0.379496	0.794359	1.06571	1.29687e-06	5.66547e-06
MYMX	1.61037	0.480142	-1.74586	1.76717e-05	5.65965e-05
MT-ND6	3885.95	1557.15	-1.31936	1.25491e-07	7.31963e-07
ZNF90	0.258474	0.904036	1.80636	0.0138638	0.0219863
SNORA46	0.159047	0.45472	1.51552	0.00534557	0.00938425
SECTM1	35.5683	15.5815	-1.19075	0.0220452	0.0332385
AL691482.1	0.0896455	0.547963	2.61178	0.000111227	0.000291454
RNA5SP474	0.504204	1.56344	1.63265	3.04188e-05	9.19778e-05
MTFR2	0.621779	3.55913	2.51705	1.65883e-13	2.00237e-11
EHMT2	6.77759	14.6109	1.1082	4.24784e-12	1.37794e-10
AC068491.4	0.0395571	0.305664	2.94994	6.47597e-12	1.9133e-10
AC253536.5	3.14603	1.0726	-1.55241	0.0153153	0.0240306
AC053503.4	4.89128	0.497899	-3.29629	1.36353e-06	5.91715e-06
IL16	2.62994	0.934227	-1.49319	0.000340936	0.000789962
MIR2909	0.0856002	0.383856	2.16488	0.00138855	0.00279396
IFNG	0.182752	0.680136	1.89593	7.70511e-06	2.72231e-05
YRDCP1	0.0762499	0.263197	1.78734	2.7265e-06	1.08922e-05
ALG13-AS1	0.637227	1.32388	1.0549	0.000165839	0.000416814
HSPA14	3.48767	7.44522	1.09405	2.61214e-12	9.40879e-11
TACC3	3.52497	10.7775	1.61234	3.24202e-10	4.57305e-09
GNL2	4.56369	9.22601	1.01551	2.01072e-13	2.12447e-11
QRICH2	0.270202	0.540691	1.00076	3.01124e-05	9.1076e-05
CPE	24.4101	6.91474	-1.81973	1.82295e-09	1.91877e-08
HMGN2P28	0.211362	0.676081	1.67748	2.6111e-07	1.389e-06
METTL7A	37.5454	11.2841	-1.73435	2.17416e-12	8.21811e-11
SCRG1	1.64925	0.543627	-1.60112	0.00562451	0.00982033
AL365277.1	0.187273	0.492089	1.39377	4.13157e-07	2.07143e-06
ZNF117	1.2375	3.85895	1.64078	3.15458e-06	1.23446e-05
STAC3	0.522553	1.15375	1.14269	1.31493e-07	7.62563e-07
CBX3	14.3035	39.0199	1.44784	1.20206e-13	1.87826e-11
AP000851.1	0.0221467	0.4784	4.43305	7.91521e-06	2.78369e-05
EIF5AP3	0.0865755	0.373219	2.10799	6.68686e-10	8.33528e-09
RANP6	0.118594	0.285866	1.26931	0.000265579	0.000631043
LDOC1	16.3248	5.83673	-1.48384	2.84613e-08	2.02469e-07
PROX1	0.571324	3.35266	2.55292	0.0035636	0.0065244
AL137244.1	0.0960815	0.34371	1.83886	1.50859e-07	8.62724e-07
C12orf75	13.1449	40.4907	1.62309	1.92176e-09	2.00565e-08
AC012254.5	0.0846838	0.389088	2.19994	4.14717e-05	0.000121331
BAG3	59.7679	28.8668	-1.04996	0.00786911	0.0133008
LINC01594	0.0535939	0.817401	3.9309	1.78362e-07	9.97099e-07
HOXC11	0.0855489	3.32989	5.28258	3.2102e-12	1.10602e-10
BTBD8	0.271603	0.550363	1.01888	1.82623e-06	7.63817e-06
CRTC3-AS1	0.189705	0.399213	1.0734	5.44473e-05	0.000154328
LINC02585	0.531161	1.48337	1.48166	1.14271e-07	6.74607e-07
ZNF471	0.971452	0.374035	-1.37697	4.87908e-05	0.000139849
AF001548.1	5.0537	0.501582	-3.33278	6.0484e-05	0.000170005
RNY4P7	0.321466	0.73215	1.18747	0.00102001	0.00211831
EPRS	13.6253	27.7395	1.02565	9.8381e-12	2.6751e-10
AC023632.6	0.512903	1.16712	1.18619	2.45652e-08	1.78706e-07
HNRNPA1P36	0.125253	0.314358	1.32757	1.98722e-06	8.23094e-06
AL158166.1	0.328511	1.36939	2.05952	2.62989e-09	2.61826e-08
PRC1	2.37256	11.0044	2.21356	5.8809e-14	1.852e-11
LAMC2	5.12839	34.1124	2.73372	2.17416e-12	8.21811e-11
RPL39P39	0.114668	0.311959	1.44389	0.000220189	0.00053476
AL162730.1	0.198786	0.412847	1.05439	0.000438193	0.000991498
AC147651.3	0.630154	1.27384	1.01541	0.0106211	0.0173612
ZNF331	6.02323	2.10453	-1.51704	0.0201348	0.0306309
MT-TA	2.68554	0.940514	-1.51369	0.00021612	0.000525165
VSTM4	2.85754	1.29203	-1.14514	0.01011	0.0166275
FEV	2.70013	0.703997	-1.93939	0.000126885	0.000328892
TMEM25	5.24291	1.80941	-1.53485	4.90923e-09	4.4844e-08
RF00397	0.0556682	0.310278	2.47864	0.000798102	0.00169815
AC024580.1	0.247677	0.703387	1.50586	1.37773e-07	7.95654e-07
ARMC2	0.568054	1.27265	1.16374	0.000428119	0.000969394
SP8	0.00665536	0.59872	6.49122	3.01235e-06	1.19162e-05
LINC00665	1.12955	4.62401	2.0334	0.0327183	0.0474015
MAP6	2.49471	0.467238	-2.41664	6.17252e-07	2.94212e-06
MIR302D	0.0801176	0.29046	1.85815	0.000488176	0.00109157
AC138956.2	0.421316	0.870507	1.04695	7.0441e-07	3.31061e-06
ARMC3	0.0183453	0.302769	4.04473	9.20706e-08	5.62152e-07
AC120498.10	0.504505	0.144745	-1.80135	0.000105946	0.000279152
DNAJC19P6	0.124161	0.319427	1.36328	0.000132971	0.000342309
RPL7AP26	0.124164	0.257335	1.05141	5.06077e-05	0.000144507
PPP1R14A	32.2828	6.83717	-2.23929	1.53983e-06	6.56401e-06
RECQL4	1.66562	10.7485	2.69	4.23706e-14	1.852e-11
RPL7AP28	0.499376	0.108371	-2.20415	1.89563e-05	6.04228e-05
RPL7P2	0.170001	0.507786	1.57868	1.13997e-05	3.84344e-05
SPACA4	0.870458	2.19778	1.3362	0.00036398	0.000838192
MIS18A-AS1	0.0914581	0.288796	1.65887	7.7941e-05	0.000211942
RNF180	1.3575	0.497734	-1.4475	8.05834e-06	2.82462e-05
CGREF1	1.70208	4.246	1.31881	0.000319262	0.000744642
AC011479.2	0.113697	0.338656	1.57462	8.51195e-07	3.91507e-06
AC099518.2	0.156257	0.649008	2.05432	4.42202e-09	4.11125e-08
AC092436.4	0.218455	0.572297	1.38943	8.59886e-05	0.00023129
AC079203.1	0.189237	0.540409	1.51385	2.57687e-08	1.86181e-07
NOTCH4	1.32544	2.67561	1.01339	2.9024e-06	1.14915e-05
WDR36	3.13628	6.33873	1.01514	6.73704e-11	1.24154e-09
NKAIN4	0.135436	0.755935	2.48065	0.00607968	0.0105386
LANCL3	0.352287	0.161674	-1.12367	4.36944e-05	0.000126681
AL133406.3	0.205734	0.492388	1.25902	0.000137184	0.000351938
ADAMTS6	0.231314	0.625143	1.43433	4.76453e-06	1.77524e-05
DPP6	1.66636	0.0595078	-4.80748	1.906e-07	1.05148e-06
AC060780.2	0.56774	1.27754	1.17006	1.15101e-05	3.87017e-05
IFITM1	54.2452	148.029	1.44831	4.57351e-06	1.71183e-05
AC005180.2	1.40478	0.31947	-2.13659	1.5713e-08	1.21473e-07
AL034550.1	0.178983	0.896007	2.32369	5.67327e-11	1.08349e-09
GARS	18.9684	42.1453	1.15177	2.11897e-11	4.88728e-10
SPHK1	1.80363	4.23799	1.23248	5.38451e-06	1.97506e-05
TUFMP1	0.0813747	0.422681	2.37692	0.0034671	0.00636241
MTND3P10	0.0279981	0.331805	3.56693	6.93296e-12	2.02673e-10
KRT7-AS	0.0820949	1.43568	4.12829	1.19487e-08	9.65114e-08
AL031768.1	0.122649	0.29129	1.24793	4.60597e-05	0.00013281
AP000487.1	0.188774	0.47414	1.32865	1.06149e-10	1.82294e-09
AC091492.1	0.343708	0.733515	1.09364	9.66961e-05	0.000256409
AL118511.2	0.0190767	0.354461	4.21574	0.00119758	0.00244407
H2AFZP3	0.3618	0.876361	1.27633	7.04706e-07	3.31061e-06
AURKB	3.172	12.3192	1.95744	5.05885e-11	9.92447e-10
HNF1B	1.98482	7.58057	1.9333	1.65374e-08	1.27054e-07
AC008622.2	0.180552	0.389035	1.10749	0.000998262	0.0020745
SNHG11	1.90114	3.85951	1.02155	3.45993e-08	2.40429e-07
AC023632.1	0.079433	0.280692	1.82118	0.000465867	0.00104802
RAD51D	0.637201	1.45162	1.18785	1.36763e-13	1.88478e-11
SNORC	0.704274	2.02365	1.52275	4.94239e-07	2.42239e-06
RF00191	0.127953	0.348946	1.44739	0.000140421	0.0003599
GGCT	9.00393	27.6282	1.61752	1.32853e-12	5.86032e-11
AP003071.4	2.64605	0.484564	-2.44908	0.0120006	0.0193537
AC234778.1	0.251604	0.531085	1.07779	0.000414479	0.000942023
NPPC	2.73062	0.183376	-3.89635	3.74558e-09	3.57603e-08
AC034102.6	0.146436	0.300592	1.03753	2.78342e-06	1.10669e-05
AL023284.4	1.52399	4.78776	1.6515	9.05676e-09	7.58307e-08
MET	4.81448	53.0447	3.46176	2.76678e-13	2.38869e-11
IGKV1OR-3	2.05986	0.264549	-2.96094	0.00124189	0.00252798
AF279873.3	0.0287999	0.303725	3.39863	0.00192822	0.00375556
PLEKHA8	0.884808	2.09245	1.24176	5.54877e-13	3.53782e-11
AL591845.1	0.435167	1.39564	1.68129	1.24215e-06	5.45652e-06
GBP5	1.09781	3.78857	1.78703	8.38663e-06	2.92675e-05
MIR3162	0.134189	0.454561	1.7602	0.00181592	0.0035587
Z93242.1	0.0891074	0.363485	2.02828	2.83381e-06	1.12581e-05
AL645608.7	0.247707	0.752713	1.60347	1.51214e-07	8.62724e-07
FTH1P1	0.379113	0.814077	1.10254	3.4977e-05	0.000104156
Z69720.2	0.084649	0.329433	1.96042	5.07406e-06	1.88015e-05
ARL4D	7.48873	2.28949	-1.7097	5.6467e-05	0.000159421
AL359922.3	0.196167	0.396457	1.01508	0.00683617	0.0117137
SOD3	81.0816	30.431	-1.41383	3.24582e-05	9.73088e-05
AP001453.1	0.10962	0.245492	1.16317	0.00165768	0.00327696
DEPDC1B	1.11911	4.82148	2.10713	3.37659e-11	7.10945e-10
CKMT2	3.61398	0.363102	-3.31514	5.09146e-12	1.59112e-10
AL589743.5	0.0474885	0.471942	3.31296	7.73372e-10	9.34045e-09
SRGAP2	1.2209	2.49615	1.03176	3.61927e-10	5.01276e-09
AC131235.3	0.283884	0.645225	1.1845	3.62942e-05	0.000107735
RGS11	1.10207	0.453933	-1.27967	1.58402e-07	8.97501e-07
IGLVI-20	0.587059	0.0629533	-3.22115	0.000277279	0.000656803
PDZD8	5.19199	14.2174	1.4533	1.07111e-09	1.22189e-08
OLFML2B	3.0346	11.8085	1.96025	7.12371e-08	4.51345e-07
AC036214.2	0.5003	1.06103	1.0846	5.88504e-08	3.82812e-07
MKRN9P	0.0554654	0.520462	3.23013	0.000829835	0.0017563
AC132872.3	0.874206	1.88442	1.10807	2.8783e-07	1.5048e-06
MIR378J	0.291214	0.875471	1.58798	4.18762e-06	1.58883e-05
FNDC5	2.47913	0.370505	-2.74227	8.60954e-09	7.23867e-08
AC087385.1	0.346101	1.04053	1.58805	1.40842e-06	6.09506e-06
RPS8P4	0.1769	0.482536	1.4477	0.000152192	0.000385639
TMPO-AS1	0.581743	1.42748	1.29502	6.67654e-09	5.8071e-08
TPM3P8	0.273933	0.624	1.18772	2.75023e-07	1.45014e-06
AC016405.1	0.189343	0.466661	1.30137	2.35286e-06	9.54759e-06
MIR8055	0.287369	0.66926	1.21966	0.000300685	0.000705541
EHMT2-AS1	0.115345	0.249007	1.11023	0.000191914	0.000474398
TMEM229A	1.22299	0.487077	-1.32819	0.0271719	0.0401873
AC124947.1	0.0854829	0.282503	1.72456	5.01796e-05	0.000143792
IGFL2-AS1	0.798423	2.05591	1.36455	6.13269e-06	2.2176e-05
ZBTB47	9.19	4.08679	-1.1691	0.00337297	0.00620869
TRIM71	0.00594473	0.384539	6.01537	1.21639e-05	4.0671e-05
KDM1A	8.30915	17.0156	1.03409	2.31149e-12	8.57646e-11
GSN	111.146	32.8756	-1.75736	3.57868e-11	7.4348e-10
NOLC1	15.2674	37.5295	1.29757	3.99835e-12	1.30849e-10
ANKRD61	0.163476	0.672504	2.04047	9.26779e-12	2.55496e-10
ANOS1	0.485176	1.64737	1.76359	4.87908e-05	0.000139849
AL954705.1	0.367938	0.876621	1.25249	4.51972e-07	2.23947e-06
RPS20P4	0.211943	0.451379	1.09066	9.07888e-06	3.13489e-05
AL121917.1	0.142937	0.326682	1.1925	0.0145377	0.022933
AP000525.1	0.0308915	0.53047	4.10199	3.47118e-08	2.41135e-07
AC009269.5	0.108316	0.289794	1.41978	2.21471e-05	6.93383e-05
RPS3AP37	0.110484	0.252162	1.19052	0.0210659	0.0319
RNU6-268P	0.299958	0.690296	1.20246	0.00021585	0.000524566
CHST1	0.626291	1.86333	1.57298	5.60529e-10	7.16006e-09
AC093787.1	1.58598	0.177463	-3.15979	0.0175814	0.0271674
KRTAP3-1	0.0169985	7.63892	8.81182	0.00266228	0.00502174
LINC00392	0.0171436	4.35024	7.98728	0.000798559	0.00169896
FAM43B	0.334383	0.151649	-1.14077	0.00151817	0.00302516
C16orf89	22.8747	0.90356	-4.66199	1.32341e-11	3.3597e-10
IGLV2-34	34.069	2.79882	-3.60557	0.0186211	0.0285986
PSAT1	7.11969	22.509	1.66062	1.65919e-07	9.34132e-07
ZNF738	0.691342	1.93881	1.4877	6.17355e-08	3.98541e-07
IGLV1-36	49.8792	19.9886	-1.31926	0.0344972	0.0496996
RBBP8	3.57878	8.17199	1.19122	1.82295e-09	1.91877e-08
MIR548XHG	0.0117152	0.704599	5.91035	0.000134746	0.000346757
AP001065.1	1.71782	0.297113	-2.5315	3.17725e-05	9.57187e-05
BUB1	1.38735	8.34163	2.588	9.89974e-14	1.852e-11
AL079342.1	1.39999	0.591921	-1.24194	0.0327183	0.0474015
DOC2A	0.0414683	0.302199	2.86542	2.8783e-07	1.5048e-06
HOXC6	0.308171	2.05593	2.73799	1.19198e-09	1.33372e-08
RNU6-26P	0.160541	0.460612	1.52061	0.000152827	0.000387137
AC068987.4	0.153794	0.364983	1.24683	0.0175404	0.0271058
PLIN4	22.1235	1.16631	-4.24555	8.18382e-09	6.93858e-08
COX7B2	0.0103442	0.955773	6.52978	0.00173681	0.00341815
UPF3B	4.47448	10.4698	1.22644	8.64142e-10	1.0215e-08
AC112694.2	0.174466	0.571386	1.71152	8.17232e-09	6.93858e-08
TUBB3	0.104541	0.578604	2.46851	1.05382e-08	8.65682e-08
AC090907.1	0.0979095	0.288645	1.55977	0.000469383	0.00105572
AD001527.1	0.535832	1.21295	1.17866	9.83216e-06	3.36142e-05
ANKLE1	0.126661	0.291483	1.20245	0.0117126	0.0189583
AC024896.1	2.07541	4.68811	1.17561	7.74236e-06	2.72462e-05
ZMYM1	1.70018	3.4772	1.03224	6.24858e-10	7.85071e-09
AP001542.1	0.0633592	0.453228	2.83861	2.58628e-06	1.03976e-05
AL031714.1	0.330966	0.868903	1.39251	1.10824e-08	9.04363e-08
MIR6832	0.0853313	0.416662	2.28773	2.97147e-06	1.17587e-05
PHOX2A	0.751047	0.0453732	-4.04899	0.0010251	0.00212847
IGHV7-27	1.65562	0.567434	-1.54485	0.00755734	0.0128276
PDE2A	3.52948	0.871396	-2.01805	1.19198e-09	1.33372e-08
LENG8-AS1	1.29525	3.18052	1.29603	2.8783e-07	1.5048e-06
CTAG2	0.00639592	4.03516	9.30126	0.00012674	0.000328557
SOX14	0.115414	0.799466	2.79221	0.00549685	0.00962165
PGBD5	0.144006	0.48988	1.7663	0.0175404	0.0271058
HDGFP1	0.352411	0.776966	1.14059	0.00185831	0.00363952
GLIS3	0.62418	1.68322	1.43119	0.00269977	0.00508165
LRRC37A15P	0.128192	0.303281	1.24235	9.24511e-08	5.64165e-07
BDH2P1	0.350811	0.164775	-1.0902	0.00600483	0.0104269
ARMC2-AS1	0.076744	0.413535	2.42988	0.00178148	0.00349832
AC092143.3	0.123855	0.320911	1.37352	8.36158e-06	2.92675e-05
VMA21	4.93047	11.7219	1.24941	4.79346e-12	1.52593e-10
GTF2H4	0.339517	0.69848	1.04074	5.16778e-07	2.52172e-06
AC064807.4	0.258869	0.708972	1.45351	0.000289157	0.000680217
MYOZ1	0.535981	0.234923	-1.18999	0.0187985	0.0288113
LMOD1	109.47	10.1693	-3.42825	2.58026e-08	1.86181e-07
AC073210.1	0.311354	1.16559	1.90443	1.21952e-08	9.82624e-08
OLR1	0.318954	2.42592	2.92711	1.01524e-09	1.16897e-08
AP001781.1	0.0814074	0.291296	1.83925	0.000400848	0.000915186
PGM3	3.45389	6.99431	1.01796	1.82649e-08	1.38409e-07
CAVIN1	90.538	39.6404	-1.19155	0.0241113	0.0360378
ADH1B	17.0853	1.33032	-3.68291	3.8003e-13	2.85834e-11
ADH1C	114.01	23.6969	-2.26639	0.000456613	0.00102773
RNU6-1281P	0.311079	0.698046	1.16604	0.000746562	0.00159799
BX255925.2	0.0937446	0.291136	1.63489	6.07681e-05	0.000170135
TUBB8P2	0.0583568	0.33076	2.50281	9.37725e-06	3.23329e-05
EPOP	0.884227	4.10813	2.21599	3.37721e-11	7.10945e-10
RNA5SP78	0.307115	0.71951	1.22824	0.000536917	0.00119024
CEMIP	0.590037	10.6941	4.17986	1.24879e-12	5.58633e-11
AC008669.1	1.21704	0.574274	-1.08357	0.00319167	0.00590731
SRSF2	22.435	45.5821	1.02272	1.17564e-11	3.07607e-10
LGR5	0.740074	7.13161	3.26849	3.28842e-06	1.27984e-05
IGLV2-8	314.386	27.365	-3.52213	0.00827798	0.0139124
AC110588.1	0.0743004	0.321903	2.11518	1.25908e-06	5.52651e-06
AC018557.2	0.211448	0.43382	1.03679	0.0275118	0.0406088
RPL7P7	0.12802	0.286824	1.1638	5.23657e-05	0.000149293
AHCY	30.0744	63.8342	1.08579	1.63997e-09	1.75447e-08
AC012618.2	0.354761	0.779104	1.13497	4.40947e-08	2.98012e-07
AKAP6	1.83342	0.271686	-2.75452	0.00048687	0.00108898
CGNL1	5.139	1.08892	-2.23859	1.31493e-07	7.62563e-07
AC004908.3	0.368421	0.786226	1.09359	0.000186889	0.00046226
RN7SKP9	0.121665	0.343238	1.4963	2.12916e-05	6.69431e-05
HIF3A	5.71368	2.36005	-1.2756	3.36952e-05	0.00010061
SELENOI	4.43821	9.59964	1.113	1.73803e-08	1.32566e-07
ZNF600	1.24938	3.40614	1.44692	3.18686e-11	6.79905e-10
AC093520.2	0.0784904	0.351114	2.16135	4.89278e-07	2.40712e-06
AL049844.2	0.25087	0.573617	1.19315	9.44995e-06	3.24625e-05
PCDHB2	0.361349	1.04455	1.53142	0.0306799	0.0447757
KIAA1549L	0.138998	0.764616	2.45967	0.00134864	0.00271933
MIR548AC	0.147059	0.345721	1.23321	0.00184089	0.00360636
TAF9P3	0.278238	1.11263	1.99959	4.1675e-06	1.58147e-05
OSMR	4.62401	14.4863	1.64748	3.61001e-07	1.83209e-06
LINC01081	0.714028	0.162337	-2.13699	7.49138e-08	4.71008e-07
AC017006.2	0.111581	0.340158	1.60811	6.63041e-05	0.000183876
AL049555.1	3.56731	7.40966	1.05457	1.15139e-05	3.87017e-05
PON1	0.0436953	0.344055	2.97709	0.000155375	0.000393411
E2F5	1.16422	3.04594	1.38752	1.12997e-09	1.27527e-08
ANTXR2	16.5893	6.549	-1.34091	0.0138638	0.0219863
FANCI	1.41714	7.05499	2.31566	3.71444e-14	1.852e-11
ZNF887P	0.110116	0.47705	2.11511	2.52506e-11	5.64209e-10
RNU5A-8P	0.108217	0.691181	2.67513	1.31669e-05	4.37804e-05
CRYBA2	1.0555	0.328251	-1.68506	0.00575718	0.0100456
RPL7P20	0.178777	0.37902	1.08411	0.000132542	0.000341243
HS3ST6	2.75685	0.31089	-3.14854	0.000226695	0.00054828
MAGEA3	0.0132147	13.1738	9.9613	6.48031e-07	3.07299e-06
ZBTB41	1.6277	3.63501	1.15912	1.06149e-10	1.82294e-09
AC002116.2	0.328199	0.876703	1.41752	3.24509e-09	3.14008e-08
AL355987.4	0.125257	0.458201	1.87109	9.11892e-10	1.06997e-08
IGF2BP3	0.140478	2.1067	3.90657	1.86176e-10	2.89276e-09
CCDC14	1.23873	4.05062	1.70928	8.60101e-13	4.44847e-11
AL133367.1	0.207278	0.548343	1.40351	3.99363e-09	3.75629e-08
AP002993.1	0.375489	0.929453	1.30761	0.00151245	0.00302217
HMGB2P1	0.0649869	0.453824	2.80391	4.09422e-07	2.06226e-06
MAP7	6.79707	14.1858	1.06147	6.79224e-08	4.34312e-07
YJEFN3	0.267624	0.701481	1.3902	4.94239e-07	2.42239e-06
KLHL35	0.21012	1.02464	2.28583	4.90923e-09	4.4844e-08
HECW2	0.560091	1.38478	1.30592	6.47574e-08	4.16595e-07
LINC01819	0.36976	2.58495	2.80548	0.000132533	0.000341243
ESM1	0.0943689	4.01438	5.41072	1.67585e-14	1.852e-11
AC026333.4	0.111285	0.377253	1.76127	3.96101e-09	3.75629e-08
RNU6-1316P	0.0815112	0.347325	2.09122	0.000219796	0.000533863
MIR1276	0.158138	0.408009	1.36741	0.0190776	0.0292209
RNU4-89P	0.264887	0.657945	1.31259	0.000216825	0.00052682
IGKV1-39	100.684	10.8409	-3.21528	0.0106198	0.0173612
H19	5.05364	44.0495	3.12373	0.00241143	0.00458638
CBWD6	0.0937038	0.292344	1.64149	2.83713e-11	6.22038e-10
AC073592.2	0.0373542	0.324147	3.1173	2.50723e-06	1.01073e-05
RNU6-808P	0.144528	0.475589	1.71837	2.59284e-06	1.04221e-05
CPNE7	0.590256	3.76655	2.67383	2.16347e-06	8.87958e-06
AC106900.2	0.198878	1.35447	2.76777	1.55131e-07	8.84847e-07
FAM3D	86.5792	38.6715	-1.16275	0.00533591	0.00936803
AC092032.1	0.402165	0.857505	1.09236	0.000307927	0.000722151
PCAT18	0.730317	0.101496	-2.8471	7.6551e-07	3.57356e-06
RNU6-123P	0.29295	0.654836	1.16048	0.000449336	0.00101423
MIR1291	0.130074	0.315205	1.27696	0.000108314	0.000284445
AL136115.2	0.13234	0.728338	2.46036	1.18826e-09	1.33372e-08
AC020611.1	0.153453	0.391623	1.35166	0.000253255	0.000603633
LBX2	0.237888	1.11233	2.22523	4.5067e-10	6.00569e-09
AC008870.3	0.13243	0.355627	1.42513	0.00027882	0.000660242
IGSF10	0.593974	0.21986	-1.43381	0.000214026	0.000520247
AC117490.2	0.195381	0.412073	1.07661	7.52767e-05	0.000205268
AL592295.2	0.140722	0.453376	1.68786	0.00200628	0.00389597
SNRPEP5	0.0552042	0.28282	2.35703	2.8934e-07	1.51234e-06
AP003037.1	1.41664	0.00547297	-8.01593	2.49464e-07	1.33569e-06
AC083880.1	0.222634	0.477515	1.10087	3.91058e-05	0.00011494
ABRACL	15.5428	32.5383	1.06589	3.01212e-07	1.56664e-06
AC087477.2	0.523707	0.162037	-1.69244	0.000128015	0.000330894
CFL2	16.7245	3.24287	-2.36662	0.000589233	0.00129406
SHCBP1	0.83188	3.19094	1.93953	6.47597e-12	1.9133e-10
HNRNPA1P50	0.214525	0.43527	1.02076	1.00025e-06	4.50267e-06
MIR4435-2HG	0.498604	2.72636	2.45101	8.14782e-14	1.852e-11
HSPE1P6	0.203617	0.87351	2.10097	4.77755e-09	4.3967e-08
STK35	5.8435	11.9773	1.03539	2.90326e-10	4.1533e-09
CDIPTOSP	0.0663474	0.647827	3.2875	5.11458e-06	1.89485e-05
LATS2-AS1	0.097624	0.26335	1.43167	0.00148028	0.00296056
ANKRD10-IT1	2.27976	9.80295	2.10433	2.95105e-12	1.02953e-10
MFSD4B	1.34048	2.72363	1.02278	8.77612e-07	4.01081e-06
MBNL1-AS1	3.41501	0.724169	-2.23749	0.0020907	0.00403448
ANKRD18A	0.176719	0.562973	1.67161	0.000103771	0.000273614
FOS	213.115	86.2676	-1.30474	0.000733855	0.0015717
NCAPD2P1	0.0215154	0.547553	4.66955	2.87615e-10	4.1533e-09
LRRC56	1.02256	2.8529	1.48024	0.000163031	0.000409988
CLCN2	2.32324	5.35931	1.20591	2.5104e-07	1.33767e-06
PAEP	0.04309	1.00552	4.54444	8.98731e-08	5.51518e-07
ZNF280B	0.355699	0.837117	1.23477	0.0225467	0.0339302
HIST1H2BN	0.19384	0.485899	1.32579	1.65919e-07	9.34132e-07
AC018553.1	0.394627	0.174291	-1.179	0.000548278	0.00121494
RAI2	15.9562	5.55089	-1.52332	5.64865e-07	2.72936e-06
C2orf15	0.639719	2.13947	1.74174	1.88453e-11	4.43415e-10
SH2D5	0.0207999	0.305311	3.87563	1.11223e-10	1.90713e-09
AL390729.2	0.190495	0.545305	1.51731	2.77918e-05	8.4914e-05
NLRC5	2.5753	6.23015	1.27453	3.15458e-06	1.23446e-05
IFIT2	2.22449	4.81674	1.11459	0.00442809	0.00793238
RNU6-689P	0.343077	0.786756	1.19738	4.5814e-05	0.000132153
HOOK1	3.20109	7.64253	1.25549	4.00269e-08	2.73351e-07
TMPRSS15	30.4105	0.597537	-5.6694	0.0188317	0.0288542
AL021707.4	0.217458	0.49271	1.18	1.45483e-05	4.76982e-05
AC009407.1	0.365319	1.11201	1.60594	8.6743e-05	0.00023315
WDFY1	7.38789	15.1763	1.03859	1.40397e-11	3.50014e-10
JAM3	10.5868	3.92721	-1.43069	0.00048687	0.00108898
INE1	0.52426	1.20486	1.20051	1.35456e-08	1.06767e-07
AF117829.1	0.379821	0.761293	1.00313	3.15458e-06	1.23446e-05
TAS2R14	0.22774	0.516588	1.18163	6.08131e-06	2.19974e-05
LIPF	3626.84	61.8688	-5.87336	2.39851e-05	7.43739e-05
RNVU1-3	0.38298	0.879313	1.19911	0.000386668	0.000887218
TMCC1-AS1	0.130109	0.341896	1.39384	1.4004e-05	4.61146e-05
PLA2G16	9.48013	23.9269	1.33565	1.51373e-05	4.93124e-05
MIR613	0.0469765	0.521589	3.4729	4.83024e-06	1.79912e-05
AC129507.3	0.212972	0.768181	1.85078	1.14134e-07	6.74607e-07
AC068587.2	0.770931	2.34713	1.60623	0.00562451	0.00982033
PABPC1P10	0.22299	0.569869	1.35365	3.76821e-07	1.91164e-06
AL691482.3	0.585234	3.4388	2.55482	2.459e-10	3.63493e-09
GPATCH2	1.07723	2.29028	1.0882	2.94854e-13	2.44112e-11
BCL2	2.99319	1.23415	-1.27817	2.11889e-08	1.56922e-07
IGKV2-30	159.282	25.988	-2.61567	0.0152437	0.023925
RNU6-658P	0.231378	0.704056	1.60544	5.7245e-06	2.08838e-05
CPNE6	0.441578	0.0846574	-2.38296	1.99497e-07	1.09643e-06
IGLV5-37	21.9305	2.84994	-2.94394	0.00411843	0.00743831
AC114402.1	0.307094	0.628065	1.03223	4.20987e-05	0.000122667
PCDH19	0.362344	0.143042	-1.34093	4.40947e-08	2.98012e-07
RNU6-298P	0.210143	0.648314	1.62532	0.000782147	0.00166484
NEFM	0.617979	0.0748208	-3.04605	1.76661e-05	5.65965e-05
DAP3P2	0.155509	0.311806	1.00365	0.000456119	0.00102773
AC012676.1	0.138365	0.384697	1.47525	2.37147e-09	2.39864e-08
CCKAR	2.74661	0.136833	-4.32717	3.48707e-07	1.78398e-06
SH3GL1P2	0.113263	0.254295	1.16682	0.00186	0.0036397
GTF2IP23	0.572522	2.21902	1.95452	2.24666e-11	5.12849e-10
AP006545.1	0.130029	0.27336	1.07197	0.000168672	0.000422126
CHTF18	1.07408	3.82835	1.83362	2.61214e-12	9.40879e-11
PKMP4	0.294371	0.774116	1.39492	8.04039e-07	3.7221e-06
PA2G4P4	0.426349	0.946628	1.15076	4.90923e-09	4.4844e-08
CERS3-AS1	0.471504	0.0966873	-2.28587	0.00129612	0.00262825
KCNMA1	9.07985	1.21959	-2.89627	5.38451e-06	1.97506e-05
AC092301.1	0.251215	0.602322	1.26162	2.35354e-06	9.54759e-06
CHRNA1	0.0507606	0.408807	3.00964	2.59741e-10	3.79908e-09
C11orf96	96.4785	23.6655	-2.02742	0.000111325	0.000291454
MAGEA12	0.00533161	6.52481	10.2571	7.1365e-08	4.52026e-07
SPARCL1	195.473	46.7569	-2.06372	3.12644e-05	9.42136e-05
AC068533.3	0.247226	0.788806	1.67384	1.51037e-07	8.62724e-07
TPTE2P5	0.227793	0.585148	1.36108	5.60782e-06	2.04615e-05
AC110285.2	0.33241	0.717245	1.1095	0.00197375	0.00383414
ZFAS1	20.0757	45.8737	1.19222	1.04468e-06	4.68366e-06
UCN3	1.82495	0.562248	-1.69858	2.48034e-05	7.67663e-05
DARS2	5.14478	15.5819	1.59869	1.10315e-12	5.14217e-11
C5orf66-AS1	8.52929	1.36711	-2.6413	1.28841e-08	1.02426e-07
AL731563.3	0.121474	0.358018	1.55938	1.3539e-06	5.87873e-06
AP003071.3	1.77878	0.319876	-2.4753	0.0155367	0.0243607
NRCAM	0.398998	2.94536	2.88399	2.35376e-06	9.54759e-06
SCG5	3.97305	1.30707	-1.60391	0.00692498	0.0118412
AP000442.2	0.402169	0.932478	1.21327	2.71003e-08	1.94156e-07
RAD54L	0.708397	3.33012	2.23295	4.04848e-13	2.96461e-11
RN7SL8P	0.46152	1.50332	1.70369	0.00836062	0.0140481
TIGAR	2.80787	5.839	1.05625	7.35061e-10	8.97114e-09
POLD3	3.00924	7.29014	1.27655	7.13278e-11	1.29723e-09
RNU6-1011P	0.348511	1.33299	1.93539	5.81597e-08	3.80439e-07
COLGALT1	9.41684	23.3163	1.30803	6.29129e-13	3.76256e-11
MIR4713HG	0.112746	0.669749	2.57054	1.05626e-08	8.67366e-08
MLNR	2.83312	0.133515	-4.40732	0.000543356	0.00120427
MAOA	30.1641	9.9203	-1.60438	2.25052e-09	2.30007e-08
HNRNPA3P9	0.152833	0.55397	1.85785	1.04387e-11	2.80119e-10
AL451074.3	0.107199	0.247351	1.20627	0.0295914	0.0434184
SEC22B4P	0.370614	0.181738	-1.02806	0.00197205	0.00383414
AC132812.1	2.38567	6.01939	1.33522	3.41829e-09	3.28903e-08
SCML1	1.71638	7.27459	2.0835	1.77704e-11	4.22151e-10
AC090519.2	0.120873	0.281157	1.21788	0.000209382	0.000510635
LRRC2	0.746224	0.342551	-1.12329	4.21109e-05	0.000122667
NPY	2.69062	0.882753	-1.60786	5.21244e-06	1.91924e-05
TMEM260	1.46027	2.92929	1.00431	2.459e-10	3.63493e-09
LMTK2	5.32222	11.1026	1.06079	3.01212e-07	1.56664e-06
TCF7L1	6.00781	2.92693	-1.03745	0.00127058	0.00257741
PTPRN	0.751486	0.285452	-1.3965	0.000214026	0.000520247
AC145343.1	0.152252	0.411334	1.43385	0.00027043	0.000641362
BHLHA15	11.3939	2.16799	-2.39383	0.0101088	0.0166275
MFAP5	12.1675	3.50942	-1.79373	6.17252e-07	2.94212e-06
ALPG	0.0905092	11.3114	6.9655	2.02042e-09	2.10234e-08
KRT20	230.376	73.2791	-1.65251	0.00747745	0.0126956
AL590438.1	0.0690003	0.398805	2.53101	5.16789e-06	1.90383e-05
FAM24B	0.468456	1.6043	1.77596	3.24509e-09	3.14008e-08
IGLV2-33	6.68719	0.284861	-4.55307	0.00536417	0.0094154
RASGRP2	2.57743	0.750262	-1.78047	7.01569e-05	0.000192869
MIR222HG	0.642736	1.88514	1.55237	6.47574e-08	4.16595e-07
FIGNL1	1.33245	4.29694	1.68923	2.61214e-12	9.40879e-11
AL365356.5	0.0980464	0.265775	1.43867	0.000979776	0.0020422
FMR1-IT1	0.196916	0.555882	1.4972	1.56852e-07	8.93741e-07
SLC12A7	11.3708	31.5661	1.47304	2.7471e-10	3.98384e-09
AC108704.2	0.171618	0.415877	1.27696	6.17355e-08	3.98541e-07
AC138305.3	5.07112	11.1355	1.13478	0.000442152	0.000998521
DEFB131B	0.202091	0.420001	1.05539	0.0106055	0.0173612
NEK2	1.44306	9.2742	2.68409	2.14357e-13	2.15211e-11
TFB2M	5.10724	11.8914	1.2193	5.6743e-11	1.08349e-09
BRCA1	1.04017	4.27843	2.04027	1.59892e-12	6.58195e-11
AC008543.3	0.137789	0.466087	1.75814	2.93877e-07	1.53461e-06
PMP22	46.3771	20.4933	-1.17826	0.000200032	0.000490149
HMGN1P36	0.435639	0.895521	1.03959	1.98327e-05	6.27117e-05
AC010247.2	0.34312	0.163401	-1.07029	0.023317	0.0349897
MIR3155A	0.0710975	0.674051	3.24499	8.37383e-07	3.86542e-06
BREA2	0.218353	0.460363	1.07611	4.38985e-06	1.652e-05
FBXL6	5.36037	12.4478	1.21548	1.91931e-08	1.44407e-07
AL136162.1	0.154705	0.441247	1.51207	1.15139e-05	3.87017e-05
PITPNM3	6.10876	1.63064	-1.90545	0.000289157	0.000680217
CSRP1	119.963	22.1077	-2.43997	1.3539e-06	5.87873e-06
FGFR1OP	0.496438	1.196	1.26853	1.17564e-11	3.07607e-10
RNU6-519P	0.0619118	0.385385	2.63801	0.00201803	0.0039181
NUDT1	3.15053	6.85697	1.12198	2.2261e-08	1.63606e-07
NUP62CL	0.432843	2.62449	2.60012	2.95105e-12	1.02953e-10
AC138028.6	0.179725	0.435607	1.27723	0.000428095	0.000969394
AC010980.2	0.895992	0.142528	-2.65224	0.00386738	0.00702599
AC012671.1	0.201491	0.563978	1.48492	0.00284173	0.00533257
PSMD14	3.69664	8.23261	1.15514	3.34792e-13	2.58828e-11
C6orf58	36.8768	3.58158	-3.36405	0.000570886	0.00125738
AC004148.2	0.454387	1.22429	1.42995	1.32612e-09	1.45807e-08
AP000240.1	0.747215	1.69124	1.17848	0.000128015	0.000330894
AL449212.1	0.813882	2.12116	1.38196	3.24509e-09	3.14008e-08
INHA	0.0837981	0.678658	3.0177	0.00221212	0.00424542
HK2	5.74928	15.6836	1.4478	3.61001e-07	1.83209e-06
AC005391.1	0.129298	0.993004	2.9411	4.01012e-08	2.73774e-07
EDAR	0.920256	3.81401	2.0512	0.00892696	0.0148959
AC132192.1	0.168838	0.462091	1.45254	1.81268e-05	5.80204e-05
RNU6-704P	0.130522	0.319389	1.29102	0.00137526	0.00277201
MIR6761	0.180442	0.417811	1.21131	0.0196113	0.029966
P3H4	3.51285	19.8388	2.49761	4.01751e-11	8.23849e-10
CHL1	1.44086	0.433405	-1.73314	4.62762e-08	3.0955e-07
TUBB	107.277	217.167	1.01746	8.08072e-13	4.37305e-11
AL450344.3	0.14211	0.343673	1.27402	0.000145369	0.000371338
AC048341.2	0.677851	1.77779	1.39104	1.35456e-08	1.06767e-07
IGLL1	6.959	0.747595	-3.21855	0.0241089	0.0360378
ZNF774	0.413344	1.1409	1.46476	4.42846e-09	4.11125e-08
IL17C	0.135319	1.01003	2.89997	0.000279403	0.000660557
IFITM10	0.576321	1.37966	1.25937	0.000376041	0.000863368
TMEM97	13.3399	29.767	1.15796	2.25669e-06	9.21447e-06
AL162727.2	0.0802198	0.422713	2.39765	4.37388e-09	4.08966e-08
RNU7-84P	0.536369	1.30161	1.279	0.000895647	0.0018817
TGIF1	3.78826	10.9014	1.52491	1.36763e-13	1.88478e-11
MTHFD1	4.57304	9.51505	1.05706	5.6743e-11	1.08349e-09
PODNL1	0.566956	1.61608	1.51119	6.33218e-06	2.28045e-05
AARD	1.40941	0.177673	-2.98779	9.08196e-06	3.13489e-05
AC015983.1	0.150445	0.540246	1.84438	4.86686e-05	0.000139849
CSTA	403.739	42.0588	-3.26294	0.0241113	0.0360378
STEAP2	3.09373	7.44604	1.26713	1.4004e-05	4.61146e-05
KHDC1L	0.0302276	0.345109	3.51311	0.0188669	0.0289061
AL031281.1	0.140015	0.489651	1.80618	2.44178e-06	9.8992e-06
PCDH12	1.05556	2.166	1.03702	4.96317e-06	1.84029e-05
DDX31	1.35096	3.63393	1.42755	9.89974e-14	1.852e-11
MIS18BP1	2.41805	5.17512	1.09775	1.48831e-10	2.38948e-09
GDAP1	1.14739	3.34841	1.54512	7.04706e-07	3.31061e-06
AL365436.1	0.495468	1.14171	1.20433	2.8783e-07	1.5048e-06
BTNL9	0.827554	1.80128	1.1221	0.00262487	0.00495201
GAS6-AS1	0.364705	0.956951	1.39172	0.00227809	0.0043563
RNU6-450P	0.233646	0.606855	1.37703	0.00149468	0.00298774
AC019080.5	0.289878	0.693793	1.25906	1.98799e-06	8.23094e-06
IL11	0.233635	3.67352	3.97484	6.73704e-11	1.24154e-09
RNF183	0.522333	1.20605	1.20725	0.0183706	0.0282276
MBOAT4	0.581772	0.265589	-1.13126	0.0220452	0.0332385
AC025280.1	1.74215	0.259752	-2.74566	0.000352705	0.000814849
RPL17P17	0.14548	0.316748	1.12251	0.000146859	0.000373981
NR2F1	12.9975	6.11114	-1.08872	0.00156352	0.00310632
PF4V1	0.0798526	0.466503	2.54647	5.81146e-05	0.000163906
AC027702.1	0.223725	0.472977	1.08005	1.63578e-05	5.27923e-05
BMP1	2.4067	7.24538	1.59	1.24738e-11	3.20706e-10
SATB2	0.383767	1.72946	2.17202	1.63997e-09	1.75447e-08
AC109460.1	0.115337	0.367071	1.6702	9.47854e-11	1.65208e-09
B4GALNT2	0.795635	0.0961348	-3.04898	0.000518712	0.00115384
AC018665.1	0.988475	2.77679	1.49014	9.28746e-09	7.7733e-08
RN7SL493P	0.224766	0.468893	1.06083	0.0249626	0.03721
NTAN1P2	0.399339	1.0016	1.32663	1.65919e-07	9.34132e-07
AC011447.3	0.147833	0.590955	1.99908	0.000193361	0.000475906
AC129507.1	0.441404	0.149457	-1.56237	1.06149e-10	1.82294e-09
CDCA2	0.803948	4.33453	2.4307	1.10315e-12	5.14217e-11
C8orf76	1.4999	3.74245	1.31912	2.61214e-12	9.40879e-11
AC005884.1	0.334356	0.136697	-1.2904	2.02544e-05	6.40177e-05
RNA5-8SP2	0.681618	0.17721	-1.94351	0.0103055	0.0169402
SAA4	0.0518845	0.760947	3.87442	2.64525e-06	1.06289e-05
ZNF860	0.482278	1.31352	1.4455	8.04039e-07	3.7221e-06
PARPBP	0.85841	3.18746	1.89267	9.15414e-13	4.5746e-11
LINC01659	0.0522432	0.469448	3.16765	0.0131663	0.0210714
MAGEH1	10.68	4.55787	-1.22848	5.83997e-06	2.12144e-05
ATAD2	1.93841	11.3194	2.54584	6.27807e-14	1.852e-11
MYH11	622.036	37.5224	-4.05117	6.17355e-08	3.98541e-07
LINC00460	0.0573203	0.920924	4.00596	3.97034e-07	2.00077e-06
ABCC10	2.51937	5.71187	1.1809	4.66282e-09	4.29468e-08
MIR2278	0.0700793	0.270184	1.94688	0.00227649	0.0043563
AC244093.4	0.174695	0.715341	2.03379	4.66215e-09	4.29468e-08
FOXJ1	0.498299	4.99763	3.32616	0.00479848	0.00851954
BEAN1	0.129451	0.415826	1.68358	0.00962101	0.015914
SMTNL1	0.141893	0.499452	1.81555	1.98722e-06	8.23094e-06
RIC3	0.785533	0.183258	-2.0998	1.82649e-08	1.38409e-07
AC138150.2	0.103743	0.597604	2.52617	2.01563e-08	1.5051e-07
IGLV3-24	1.58002	0.139323	-3.50344	3.73618e-05	0.000110842
CENPU	2.00557	6.47597	1.69108	4.5067e-10	6.00569e-09
TDRKH-AS1	0.23663	0.541404	1.19407	5.16973e-06	1.90383e-05
CEACAM6	54.7398	269.26	2.29834	2.40036e-05	7.43739e-05
PKP2	7.75195	15.7789	1.02536	2.14107e-05	6.70895e-05
RAB3B	0.539225	1.27626	1.24296	0.0269283	0.039835
NFE2L3	3.04557	21.7623	2.83705	9.27814e-14	1.852e-11
MYO1B	2.81354	10.2014	1.85832	1.36763e-13	1.88478e-11
AL355385.1	0.182665	0.373579	1.03221	0.00314342	0.00583407
FAM19A4	6.3557	0.176603	-5.16947	0.000193329	0.000475906
DIO1	0.0840968	0.678203	3.01159	0.00827692	0.0139124
CYP51A1P2	0.143621	0.387389	1.43152	2.84613e-08	2.02469e-07
RF00157	0.516534	0.197068	-1.39017	0.0143438	0.0226714
ADAMTSL3	2.14467	0.521148	-2.04099	1.98799e-06	8.23094e-06
KANK2	31.2377	8.97549	-1.79923	0.000103771	0.000273614
PRIM1	1.84823	4.66061	1.33437	1.76061e-10	2.75489e-09
AC027796.2	0.197659	0.4431	1.16462	5.20501e-05	0.0001485
NPTX1	6.15348	0.326773	-4.23504	1.75018e-06	7.34915e-06
GUCA2B	15.7027	0.387581	-5.34037	4.59838e-05	0.000132626
KRT18P48	0.151455	0.356259	1.23404	6.07596e-06	2.19974e-05
BNC2	1.52934	0.616263	-1.31129	0.00938449	0.0155669
ZNF724	0.302612	1.19627	1.983	1.28841e-08	1.02426e-07
BMS1P4	0.158325	0.374465	1.24195	1.10824e-08	9.04363e-08
HLA-DPA3	0.146278	0.413671	1.49977	3.18087e-05	9.58149e-05
FAR2	1.79773	6.19669	1.78532	1.47528e-06	6.3302e-06
AC090673.1	0.0319735	0.380806	3.57411	1.40607e-10	2.29219e-09
RNU6-302P	0.0698594	0.432154	2.62902	2.41037e-05	7.46738e-05
AC116562.3	0.0606587	0.467695	2.94678	7.47182e-05	0.000204269
CELSR3	0.274074	2.13696	2.96292	1.50328e-12	6.37757e-11
SLAMF9	0.0989823	0.489808	2.30697	6.47366e-05	0.000180359
AC013244.2	0.341417	0.830799	1.28296	0.00182728	0.00358065
PEBP1P2	1.34938	0.588797	-1.19646	0.000553073	0.0012219
AL137802.2	0.0713189	0.31083	2.12377	7.36144e-06	2.61337e-05
IGHV3OR16-10	4.09581	0.6702	-2.61149	0.0201715	0.0306846
DMBX1	0.0202325	0.761029	5.2332	4.79721e-10	6.33952e-09
AC063965.1	0.205428	0.507029	1.30344	2.78541e-05	8.50689e-05
HRASLS2	24.9924	4.56881	-2.4516	0.0230581	0.0346176
OGFR-AS1	0.195322	0.418941	1.10089	2.22421e-05	6.94549e-05
NUTF2P6	0.113405	0.397101	1.80803	4.07507e-06	1.54692e-05
IGHV2OR16-5	0.737104	0.0970989	-2.92434	0.0043296	0.00778045
SNRPCP4	0.11973	0.274686	1.198	0.00167017	0.00330048
DCBLD1	1.59841	4.36319	1.44874	2.17416e-12	8.21811e-11
MROH6	4.49027	15.1705	1.75639	9.46705e-08	5.73294e-07
AC008555.8	0.403877	1.23754	1.61549	1.24738e-11	3.20706e-10
MIR567	0.0704627	0.44667	2.66428	7.01878e-05	0.00019293
AC093536.1	0.131323	0.293661	1.16103	2.08891e-07	1.14015e-06
TCP1	18.553	38.8146	1.06495	9.15414e-13	4.5746e-11
RPS15AP30	0.276692	0.743972	1.42697	2.25583e-06	9.21447e-06
TM4SF19	0.0940986	0.300196	1.67366	1.659e-07	9.34132e-07
MPZ	3.74292	0.618088	-2.59828	1.47493e-09	1.60106e-08
PSCA	1199.48	100.768	-3.57331	2.49324e-05	7.69723e-05
LINC00467	1.1094	2.34263	1.07835	3.29801e-07	1.69547e-06
RNU6-1238P	0.066754	0.505156	2.9198	1.56356e-07	8.91146e-07
RNU4ATAC11P	0.404828	0.813257	1.0064	0.0126954	0.0203795
KLF2P1	0.00278415	0.708039	7.99045	4.99565e-09	4.56146e-08
AC253536.6	0.176738	0.469841	1.41056	3.15428e-06	1.23446e-05
AC020558.2	0.17902	0.442332	1.30501	4.20131e-08	2.85684e-07
CASC8	0.213296	1.18468	2.47357	3.59517e-09	3.43897e-08
PPAN	1.09942	2.30876	1.07038	5.91842e-10	7.49959e-09
RUNX1T1	1.04682	0.503206	-1.0568	0.0334231	0.0482901
KBTBD6	1.62228	3.66216	1.17468	3.82364e-10	5.24669e-09
PCGF2	5.74765	12.7715	1.15188	4.85621e-08	3.22604e-07
AL355877.1	0.120989	0.321203	1.40861	0.00998545	0.0164653
PCP2	0.170059	0.618476	1.86268	9.80322e-06	3.36142e-05
ZBTB33	3.99538	8.53254	1.09464	2.52506e-11	5.64209e-10
TXLNG	4.0486	8.68769	1.10155	1.76061e-10	2.75489e-09
MIR6784	0.506453	1.07273	1.08279	0.00136648	0.00275506
RNU1-108P	0.23733	0.776989	1.711	0.00567688	0.00990941
FAM86JP	0.522361	1.62061	1.63342	2.83713e-11	6.22038e-10
ZNF692	2.40105	5.13955	1.09798	3.18686e-11	6.79905e-10
GFRA3	4.9099	1.58302	-1.63301	1.82623e-06	7.63817e-06
RNU6-313P	0.153033	0.361726	1.24105	0.0182754	0.0281555
NRM	6.6815	13.8462	1.05125	6.17355e-08	3.98541e-07
MZT1	5.0403	14.7863	1.55268	8.60101e-13	4.44847e-11
AC103691.1	0.809231	3.11491	1.94457	8.77522e-07	4.01081e-06
RBMS3-AS3	0.619054	0.100288	-2.62592	7.43018e-08	4.69848e-07
AC138393.3	0.174328	0.43623	1.32328	9.57548e-07	4.32755e-06
ERBB2	17.1209	112.307	2.71363	0.000689485	0.00148671
SLFN13	1.24901	3.10037	1.31166	0.0108851	0.0177496
AL590133.1	0.0936062	0.346345	1.88753	3.04992e-08	2.15515e-07
RPL26P27	0.460142	0.952032	1.04893	9.08196e-06	3.13489e-05
AIFM3	0.12326	0.451448	1.87286	1.98799e-06	8.23094e-06
LINC00702	0.744719	0.236552	-1.65454	1.57363e-05	5.10762e-05
AC073517.1	0.153308	0.327301	1.09419	3.91029e-05	0.00011494
KRT18	121.873	323.838	1.4099	6.17355e-08	3.98541e-07
CCDC138	0.460508	1.51479	1.71782	8.14782e-14	1.852e-11
SPINDOC	3.80564	7.9529	1.06334	3.7921e-09	3.59876e-08
AP000919.1	0.139482	0.353315	1.34088	2.35376e-06	9.54759e-06
UBE2T	5.75706	25.7387	2.16053	1.70052e-12	6.84775e-11
AK3P5	0.196026	0.442595	1.17495	7.51997e-05	0.000205268
MIR1205	0.110155	0.494529	2.16652	0.000157039	0.000397579
ITPR3	16.8653	36.1486	1.09989	4.57351e-06	1.71183e-05
GABRA5	0.556283	0.0588698	-3.24022	1.18032e-05	3.96503e-05
MRGPRF	30.2649	4.54439	-2.73548	4.21109e-05	0.000122667
TAC3	5.27209	0.884542	-2.57537	0.0135362	0.0215412
AKAP2	0.381036	0.158224	-1.26796	9.44995e-06	3.24625e-05
SNHG12	1.53463	3.8031	1.30928	2.08138e-10	3.16746e-09
LINC00622	0.135431	0.281612	1.05615	0.00143109	0.00287098
AL590723.1	0.288289	0.585988	1.02336	8.05834e-06	2.82462e-05
F11R	10.5355	24.4071	1.21204	1.01524e-09	1.16897e-08
RNU6-1153P	0.234815	0.490952	1.06406	0.0102761	0.0168931
AC080013.3	0.108683	0.302161	1.47519	1.92041e-05	6.09498e-05
SLCO4A1	4.27176	12.6327	1.56426	5.38451e-06	1.97506e-05
SYNC	3.60377	0.840044	-2.10097	0.000279728	0.000660557
SOX17	4.31249	1.53642	-1.48895	0.000228936	0.000552375
AP002812.1	0.299502	0.783291	1.38698	1.94405e-05	6.16649e-05
HELLS	0.683985	3.72569	2.44547	4.83181e-14	1.852e-11
AC104996.2	0.0966776	0.470976	2.2844	0.00881546	0.0147343
AL590762.4	0.138241	0.292028	1.07892	0.00206543	0.00399613
AC018878.1	0.0635842	0.274295	2.10899	8.62469e-05	0.000231907
IGHV3-37	2.47695	0.238546	-3.37623	0.00882779	0.0147538
AC016885.3	0.0404654	0.317244	2.97084	0.0171414	0.0265521
AC005546.1	0.255531	0.600134	1.23178	4.20497e-05	0.000122667
LINC01232	0.647858	1.70046	1.39218	1.99589e-07	1.09643e-06
WDHD1	0.744118	2.87238	1.94864	4.52484e-14	1.852e-11
AC015813.6	0.685296	1.55354	1.18076	3.6324e-08	2.51311e-07
AC105399.1	0.273669	0.628648	1.19982	0.000270571	0.000641362
LRAT	0.820032	0.16675	-2.29799	0.000193314	0.000475906
NEK5	0.208331	0.72124	1.79161	1.2254e-08	9.82624e-08
AC103810.5	0.125092	0.283087	1.17826	0.00168405	0.00332672
SCML2	0.37184	0.811677	1.12623	0.0275246	0.0406088
HNRNPA1P59	0.187317	0.485421	1.37375	8.60833e-09	7.23867e-08
MIR378G	0.14272	1.0645	2.89891	9.72945e-06	3.33865e-05
TIMM8BP2	0.288112	0.591714	1.03827	0.000363898	0.000838192
AMDHD1	0.165673	0.619236	1.90215	0.00562451	0.00982033
AC078778.2	0.10521	0.293479	1.47999	2.86026e-07	1.5048e-06
ADAMTS15	2.27692	0.794054	-1.51977	2.56008e-06	1.02941e-05
KCNMB2-AS1	0.0216515	1.60537	6.2123	3.09078e-11	6.69057e-10
AL445426.1	0.397059	0.127094	-1.64346	3.47538e-06	1.34599e-05
RSPO2	2.44353	0.372137	-2.71506	1.4068e-10	2.29219e-09
SGCA	10.528	0.997181	-3.40023	2.90326e-10	4.1533e-09
NT5C3A	7.05912	14.805	1.06853	7.83428e-08	4.8924e-07
RNASEH2A	5.46951	11.9625	1.12904	3.45061e-07	1.76614e-06
AC145207.9	0.386027	0.824543	1.09489	8.84997e-05	0.000237211
AC107294.2	0.188361	0.422491	1.16542	0.0135366	0.0215412
RNU6-46P	0.16141	0.582053	1.85042	0.000270221	0.000641362
MIR4482	0.616319	1.34576	1.12667	0.000145936	0.0003727
SH3GL2	0.988767	0.0618245	-3.99938	9.20646e-12	2.55496e-10
SYNGR1	3.87696	1.70063	-1.18886	1.51214e-07	8.62724e-07
AL359382.1	0.0882918	0.43869	2.31285	0.000312212	0.000729963
NEB	0.0437861	1.14596	4.70995	5.90859e-13	3.64166e-11
ANKS6	2.35043	5.10798	1.11983	3.60047e-09	3.43897e-08
HHIP	1.11612	0.391854	-1.51011	0.0020907	0.00403448
RN7SL268P	0.249062	0.642384	1.36693	7.4254e-06	2.63054e-05
CCDC107	11.9015	4.90766	-1.27804	6.79224e-08	4.34312e-07
AL031717.1	0.420608	1.03227	1.29527	3.77651e-07	1.91164e-06
MIR3174	0.238756	1.00886	2.07912	1.44433e-05	4.75191e-05
MIR1303	0.134507	0.377221	1.48773	0.00113063	0.00232261
PTBP3	14.1206	30.9302	1.13121	3.42558e-10	4.7773e-09
CLPSL2	0.0108311	0.346278	4.99867	6.66257e-07	3.15672e-06
RP9P	2.97339	5.99945	1.01272	2.45484e-06	9.90327e-06
RNU6-638P	0.407834	0.869486	1.09218	0.00678128	0.0116233
F12	1.3983	3.8489	1.46077	1.19754e-05	4.00527e-05
DAP3P1	0.0668204	0.301399	2.17332	2.78306e-06	1.10669e-05
AC068790.5	0.302202	0.79318	1.39214	4.32121e-07	2.1553e-06
NUP188	7.22232	16.4355	1.18628	2.52506e-11	5.64209e-10
AC091390.3	0.723872	2.03475	1.49104	8.21083e-08	5.08427e-07
PPFIA3	1.34708	2.7257	1.01679	7.04706e-07	3.31061e-06
AC010980.1	0.600448	0.1105	-2.44199	0.000414502	0.000942023
EVX1	0.0193514	1.27874	6.04614	2.15347e-09	2.21414e-08
TMEM61	1.55845	0.645066	-1.2726	1.29518e-05	4.30718e-05
MIR5009	0.111141	0.358526	1.68969	0.000914073	0.00191497
SNORD11B	0.184192	0.779608	2.08154	2.46291e-06	9.93402e-06
AC092070.2	1.33692	2.79238	1.06259	0.0106211	0.0173612
HLA-DPB2	0.200661	0.458502	1.19217	0.013535	0.0215412
AC021851.1	0.162803	0.66727	2.03515	6.73704e-11	1.24154e-09
RTN1	1.45836	0.650823	-1.16401	6.29607e-05	0.000175499
LMLN	0.69441	1.53421	1.14364	5.1683e-09	4.68632e-08
TMTC4	2.06533	6.26111	1.60004	2.76678e-13	2.38869e-11
TTLL7	2.01716	0.711173	-1.50406	0.00147404	0.00294834
AC073585.1	0.129598	1.00591	2.95639	7.33885e-10	8.97114e-09
AP000786.1	0.239005	0.787991	1.72114	7.52767e-05	0.000205268
KLF15	5.88397	1.10976	-2.40654	5.72693e-09	5.09908e-08
OAS3	8.2426	23.9151	1.53675	7.83428e-08	4.8924e-07
AC105219.1	0.0622535	0.720241	3.53225	8.38371e-11	1.49595e-09
KCNE4	4.14747	1.74299	-1.25067	0.0106211	0.0173612
AL359075.1	0.150093	1.84283	3.618	4.11281e-11	8.42613e-10
PRSS22	4.88903	17.5506	1.8439	8.18382e-09	6.93858e-08
AC073487.1	0.284339	0.689646	1.27824	3.28232e-06	1.27984e-05
ADGRG2	0.549141	0.22526	-1.28559	4.70325e-05	0.000135211
AL391095.1	0.0552421	0.382953	2.79333	1.32551e-10	2.18938e-09
UBE2R2-AS1	0.401334	0.977733	1.28464	7.7417e-06	2.72462e-05
SERPINA10	0.0305218	0.539918	4.14483	0.0304302	0.0445226
AP000873.2	0.45559	1.02723	1.17295	1.25491e-07	7.31963e-07
AC017083.1	0.109879	0.332176	1.59604	6.02786e-09	5.32429e-08
MEIS1	4.76077	1.49215	-1.67381	0.00376399	0.00685451
BEX4	21.8172	7.18374	-1.60266	8.77612e-07	4.01081e-06
GAPT	1.27203	0.572592	-1.15155	0.0167432	0.0260025
ARSEP1	0.0971648	0.325332	1.74341	0.00138961	0.00279433
CEP250	1.71483	3.44544	1.00663	1.2254e-08	9.82624e-08
AC108727.1	0.186606	0.628296	1.75145	3.60629e-08	2.50364e-07
RPL7AP3	0.156852	0.405176	1.36914	2.75023e-07	1.45014e-06
SHISAL1	4.28044	0.589974	-2.85903	0.00048687	0.00108898
AL593851.1	0.0813335	0.269238	1.72696	0.0339316	0.0489961
AC008569.2	0.125861	0.395614	1.65227	1.09018e-07	6.47535e-07
MAL	305.988	25.2515	-3.59903	7.30043e-12	2.1064e-10
RNU6-1079P	0.103432	0.269979	1.38416	0.00138328	0.00278766
E2F6	1.46748	3.00235	1.03275	6.8761e-12	2.01276e-10
AL391244.3	0.491378	1.38858	1.4987	4.25625e-11	8.60089e-10
CPEB1	0.45703	0.123278	-1.89037	1.65919e-07	9.34132e-07
RNASE2	0.56522	1.20949	1.09752	0.000340936	0.000789962
RNU1-122P	0.12939	0.470232	1.86165	0.000121763	0.000316466
IGHV3OR16-12	2.56696	0.444916	-2.52846	0.00652049	0.0112344
B3GALNT1P1	0.167855	0.34433	1.03658	0.000608127	0.00132976
AC069257.2	0.129191	0.359154	1.4751	0.00495812	0.008777
U47924.3	0.159863	0.424303	1.40826	0.00013153	0.000339782
CRIP1P4	0.184344	0.532125	1.52936	0.00330007	0.00609523
AL391684.1	0.223083	0.448299	1.00688	5.60782e-06	2.04615e-05
AGPAT4-IT1	0.130138	0.33809	1.37736	6.52735e-05	0.000181139
RBM24	1.72342	0.452484	-1.92933	0.00025314	0.000603424
AC000120.1	0.136063	0.50205	1.88356	3.91058e-05	0.00011494
AC018742.1	0.544606	0.045242	-3.58948	0.00506847	0.00894877
RN7SL246P	0.156784	0.429001	1.4522	2.11809e-06	8.73859e-06
TPSAB1	31.5221	10.2073	-1.62676	1.13931e-06	5.05782e-06
FAM201A	0.327983	0.777393	1.24502	0.01011	0.0166275
AC022973.3	0.128539	0.535798	2.05948	3.25428e-07	1.68312e-06
ZNF165	1.42801	3.0998	1.11817	2.02578e-09	2.10234e-08
OBP2B	0.00624052	0.379796	5.92741	1.25105e-08	1.00211e-07
AC005840.2	0.234493	1.05824	2.17405	2.13527e-09	2.19645e-08
EZH2	1.80089	6.97786	1.95408	5.74296e-12	1.74078e-10
AL513185.1	0.133714	0.527703	1.98058	0.00191142	0.00373169
AL355987.5	0.0633615	0.328157	2.37271	4.32431e-07	2.15613e-06
AL357054.4	1.57413	0.333704	-2.23791	4.38985e-06	1.652e-05
NDUFB8P2	0.261261	0.57866	1.14722	7.01569e-05	0.000192869
AL137145.2	0.112208	0.266747	1.24929	0.000147044	0.000373981
MTERF3	4.51677	11.0612	1.29215	1.40397e-11	3.50014e-10
SEM1P1	0.360911	1.50482	2.05987	4.86855e-05	0.000139849
ZNF662	1.1181	0.496399	-1.17148	5.60782e-06	2.04615e-05
HNRNPCP7	0.310381	0.716156	1.20623	8.38663e-06	2.92675e-05
AL513218.1	0.184763	0.495845	1.42421	1.47566e-07	8.48236e-07
NAPA-AS1	1.54608	0.755496	-1.03312	4.7265e-07	2.32893e-06
RNF207	0.815832	2.81143	1.78496	4.26674e-10	5.74108e-09
AP001574.1	0.0646947	0.32532	2.33014	9.17505e-06	3.16505e-05
SAA2-SAA4	0.245274	1.07485	2.13168	0.0134022	0.0213856
IGKV2D-30	35.4097	1.99232	-4.15162	0.000618347	0.00135091
FNDC3B	5.2562	11.5757	1.13901	1.16539e-08	9.42027e-08
TNFRSF17	12.3285	1.53555	-3.00517	0.00608387	0.0105386
IGKV2-26	9.23301	0.61636	-3.90496	0.00546931	0.00959029
MRPL47	15.3656	36.5567	1.25043	3.57868e-11	7.4348e-10
AC107993.1	0.206382	0.606787	1.55588	1.37448e-07	7.95654e-07
CILP	4.01526	1.81737	-1.14364	8.38663e-06	2.92675e-05
IGKV1OR2-1	0.73917	0.0801891	-3.20443	0.000168636	0.000422126
EMX1	0.138433	0.673153	2.28174	0.000793007	0.00168747
AL359697.1	0.239692	0.609794	1.34714	1.19754e-05	4.00527e-05
HSPE1P4	0.257318	0.922373	1.8418	4.26393e-10	5.74108e-09
E2F7	0.348465	1.97932	2.50592	1.76881e-13	2.00237e-11
CORO2B	1.41149	0.450975	-1.6461	4.04349e-06	1.53546e-05
PPIAP20	0.209831	0.675717	1.68719	2.19155e-05	6.86324e-05
DUXAP10	0.0152083	0.409488	4.75089	8.5642e-13	4.44847e-11
M1AP	0.183857	1.07039	2.54147	0.000757021	0.00161616
AC005086.2	0.367092	0.986505	1.42619	0.000529562	0.00117699
AC006970.1	0.688634	1.58246	1.20036	2.06073e-05	6.48561e-05
NRXN1	0.641718	0.0814669	-2.97765	5.60438e-10	7.16006e-09
AC007879.3	0.0907951	0.314924	1.79432	8.71283e-06	3.03289e-05
NGB	0.763155	0.0329189	-4.53499	0.00184089	0.00360636
EMP3	35.1436	14.3814	-1.28905	1.06413e-05	3.6119e-05
AP005136.2	0.169183	0.549737	1.70016	4.26674e-10	5.74108e-09
ZNF680	1.01638	2.38614	1.23124	3.60047e-09	3.43897e-08
FBF1	0.398806	0.81336	1.02821	6.74306e-07	3.18127e-06
AC008521.1	0.258129	0.730485	1.50076	0.000745233	0.00159529
H2AFZP1	0.236191	0.50848	1.10624	0.0011602	0.00237701
AC132219.2	0.236056	0.55367	1.2299	1.18966e-06	5.25403e-06
IGLV1-51	644.401	103.678	-2.63586	0.0257691	0.0382605
PLAC8L1	0.249426	0.600642	1.26789	8.61328e-08	5.30276e-07
RNU6-322P	0.633568	1.68521	1.41135	0.000116612	0.000304219
DOCK6	3.70917	7.56304	1.02787	5.02679e-10	6.55314e-09
IGLV9-49	108.817	3.77339	-4.8499	0.00478877	0.00851954
EMBP1	0.177237	0.497628	1.48939	0.000193361	0.000475906
ZNF385D	0.381157	0.169971	-1.16509	0.000221363	0.000535968
IGLV6-57	393.349	56.4154	-2.80165	0.0300251	0.0439588
MS4A2	1.28388	0.567462	-1.17792	2.25669e-06	9.21447e-06
CD36	6.04068	1.25367	-2.26856	2.84613e-08	2.02469e-07
MIR3153	0.136354	0.983669	2.85082	9.61032e-09	7.99227e-08
P4HA3	0.154765	0.811575	2.39064	4.50886e-11	9.02911e-10
AL390728.4	3.70742	9.29458	1.32597	6.36279e-11	1.18537e-09
SNORD111B	0.0747205	0.455402	2.60756	1.27586e-05	4.25313e-05
IGLV4-69	413.949	51.5502	-3.0054	0.0205984	0.031261
C6orf15	0.0116193	5.17666	8.79936	4.06632e-05	0.000119028
MRM1	2.45037	5.63402	1.20117	1.49691e-08	1.16375e-07
PPIAP42	0.369949	0.951291	1.36256	1.42401e-08	1.11449e-07
BMP3	3.39399	0.370792	-3.1943	0.000375622	0.000863368
AZIN1	14.5434	30.7172	1.07868	2.04485e-12	7.87692e-11
IGKV2-40	4.4785	0.235547	-4.24893	7.47182e-05	0.000204269
ALPP	0.0116575	2.3657	7.66487	1.05462e-10	1.82294e-09
FAM110B	2.02148	0.85538	-1.24078	0.000119395	0.000310422
FOXP1-AS1	0.16092	0.343635	1.09454	0.000486348	0.00108898
MIR3161	0.205293	0.527283	1.36089	0.00672315	0.0115486
NUP155	2.73552	8.14883	1.57478	1.67556e-11	4.03661e-10
AC004241.3	0.347281	1.10068	1.66422	6.24858e-10	7.85071e-09
AP001160.1	0.278114	0.739507	1.41089	1.65374e-08	1.27054e-07
AC018904.1	0.945628	2.20683	1.22263	6.02786e-09	5.32429e-08
LONRF2	1.60456	0.412913	-1.95826	0.000174582	0.000435239
RNU7-151P	0.128415	0.442119	1.78362	0.00396697	0.00720015
RPS2P1	0.157401	0.340654	1.11387	0.000100171	0.000264928
FMO1	0.287939	0.642017	1.15685	0.000157528	0.000397728
MIR22HG	10.5133	4.53645	-1.21258	1.07111e-09	1.22189e-08
IGBP1-AS1	0.113605	0.37148	1.70926	8.78197e-08	5.40362e-07
C6orf222	3.54025	11.0969	1.64824	0.000100171	0.000264928
AP3M2	1.28949	3.13239	1.28047	1.33013e-10	2.18938e-09
AC024361.1	0.297952	0.635559	1.09295	1.10657e-05	3.73719e-05
AC027307.1	0.156607	0.435651	1.47602	3.86787e-06	1.48007e-05
RNA5SP479	0.0865875	0.430396	2.31343	6.34811e-07	3.02452e-06
AC097534.2	1.33749	0.399321	-1.74391	6.76759e-05	0.000186765
CFTR	2.96437	8.70416	1.55398	0.00143109	0.00287098
RNU4ATAC12P	0.26406	0.835653	1.66204	3.00285e-05	9.1076e-05
BRIP1	0.375218	1.66643	2.15096	9.74215e-13	4.74032e-11
AL121949.2	0.0129492	0.353812	4.77205	1.61859e-05	5.24742e-05
MTBP	0.228703	1.30885	2.51675	1.37125e-14	1.852e-11
AC141557.1	0.789621	1.61232	1.02991	0.00203145	0.00393383
HOXA13	0.427407	6.38512	3.90103	1.92864e-10	2.99041e-09
IGKV1-9	400.187	50.2359	-2.99388	0.0138638	0.0219863
NUP205	5.23031	11.9575	1.19295	3.00703e-11	6.51561e-10
AC090246.1	0.0746278	0.304216	2.02731	3.31385e-07	1.70321e-06
MMP25-AS1	0.471248	1.36147	1.5306	7.75845e-10	9.34045e-09
AC112484.4	0.206336	0.43744	1.08409	0.0002506	0.000599365
RAB27A	14.4395	6.26708	-1.20416	0.000147044	0.000373981
KCNIP2-AS1	0.114721	0.26469	1.20617	1.14948e-05	3.87017e-05
TEAD4	3.31405	13.1378	1.98706	2.49821e-14	1.852e-11
CBWD4P	0.219944	0.590439	1.42466	9.44197e-06	3.24625e-05
SOX5	0.734681	0.352018	-1.06147	0.000883383	0.00185734
WSCD2	2.50644	0.234969	-3.41509	1.57343e-08	1.21473e-07
AP000781.1	0.213458	0.437745	1.03614	0.000232675	0.00056103
THBS2	3.80104	21.7709	2.51794	6.17355e-08	3.98541e-07
TFF2	1549.9	186.226	-3.05705	0.00262487	0.00495201
ADIPOQ	1.2351	0.0353151	-5.1282	2.38657e-10	3.55391e-09
AL445250.1	0.0777498	0.295952	1.92845	0.00667636	0.0114718
TCTE3	0.29088	0.823911	1.50207	3.61927e-10	5.01276e-09
AC005838.2	0.468791	0.967718	1.04564	0.00827692	0.0139124
RNA5SP122	0.20879	1.11511	2.41706	4.1729e-07	2.09145e-06
RF00405	0.2664	0.983806	1.88478	7.13086e-05	0.000195913
CCDC183	0.251267	0.509076	1.01866	0.000352281	0.000814041
C16orf86	1.00087	0.47302	-1.08128	1.63578e-05	5.27923e-05
AL390066.1	0.204035	0.483485	1.24465	2.2261e-08	1.63606e-07
METTL15P1	0.242695	0.498795	1.0393	0.000147044	0.000373981
AC099568.2	0.194768	0.662546	1.76627	7.36425e-07	3.44213e-06
PCOLCE2	2.32475	0.552148	-2.07395	1.60709e-06	6.81668e-06
SMYD3-IT1	0.106486	0.247074	1.21428	0.0259973	0.0385967
AP4B1-AS1	0.226996	0.517571	1.18909	1.00025e-06	4.50267e-06
LINC01985	0.381541	0.162021	-1.23565	3.35932e-05	0.00010061
HEYL	3.33452	7.48115	1.16578	1.19754e-05	4.00527e-05
LINC01954	0.37314	0.182683	-1.03037	0.0166105	0.0258417
NCAPG	1.21939	5.83605	2.25884	5.90859e-13	3.64166e-11
DHRS2	0.0882351	5.02848	5.83263	6.08131e-06	2.19974e-05
NUF2	0.960045	5.88701	2.61636	3.34792e-13	2.58828e-11
MIR3142HG	0.54295	1.40846	1.37523	3.24582e-05	9.73088e-05
RF00494	0.107603	0.365488	1.7641	1.29212e-06	5.66547e-06
NDUFA3P4	0.169965	0.436942	1.3622	0.00149347	0.00298612
ZBED4	3.39904	6.81385	1.00334	2.63383e-09	2.61826e-08
AC061992.1	0.147772	0.444103	1.58752	1.00015e-06	4.50267e-06
GPR158	0.119362	0.940381	2.9779	2.31078e-05	7.18794e-05
AC011287.1	0.0247779	0.608546	4.61824	2.57228e-05	7.93572e-05
RF02140	0.0102838	0.594243	5.85261	4.82126e-09	4.43324e-08
POU5F1P4	0.144554	0.387136	1.42123	8.72694e-06	3.03289e-05
MSR1	0.739857	2.4586	1.73252	3.77651e-07	1.91164e-06
FAM133B	2.1465	5.34453	1.31608	8.77612e-07	4.01081e-06
HSPE1P8	0.158319	0.411589	1.37836	0.000103389	0.000273324
AP000866.6	0.24168	0.691956	1.51758	5.72693e-09	5.09908e-08
UBE2Q1-AS1	0.0942659	0.46256	2.29483	1.31895e-08	1.04817e-07
TFEC	0.391412	0.813289	1.05508	0.000968312	0.0020185
RNU7-48P	0.24566	0.654692	1.41415	0.00523368	0.00921627
RAD54B	0.210365	0.997182	2.24497	2.59605e-13	2.34151e-11
IGKV1OR10-1	4.9666	0.406268	-3.61176	0.00448539	0.00803372
ELFN2	0.0286672	0.345595	3.59161	6.5278e-05	0.000181139
RAB3IP	1.10502	4.25353	1.94459	1.36763e-13	1.88478e-11
FAM83C-AS1	0.123464	0.262261	1.08691	0.0162344	0.0253276
RBPMS2	41.8555	4.08702	-3.3563	2.45652e-08	1.78706e-07
AC023449.1	0.133632	0.359303	1.42693	0.000223438	0.000540755
KRT18P28	0.129992	0.345271	1.40931	7.14309e-06	2.53877e-05
SLC25A4	18.3354	4.70818	-1.96139	1.40705e-10	2.29219e-09
ARL6IP6	3.78452	7.94057	1.06913	5.60529e-10	7.16006e-09
PHF6	1.80315	4.41354	1.29141	7.13111e-13	4.05705e-11
RNU6-840P	0.123703	0.291853	1.23837	0.0114076	0.0185494
PRRX1	1.42217	3.58066	1.33214	0.000553073	0.0012219
PTPN13	3.40818	1.5167	-1.16807	0.0145393	0.022933
IGLV3-32	1.42699	0.191946	-2.8942	0.00125549	0.00255474
AC073575.2	0.128003	0.419044	1.71092	1.25513e-10	2.09755e-09
SRD5A3-AS1	0.120092	0.283695	1.2402	3.36952e-05	0.00010061
AC004241.1	0.419911	0.195523	-1.10275	3.76807e-05	0.000111311
NIPSNAP3B	1.07284	0.44657	-1.26448	0.00577403	0.0100537
AL121992.3	0.405854	1.08624	1.4203	7.03966e-07	3.31061e-06
AL109615.3	0.0851541	2.59224	4.92798	6.29129e-13	3.76256e-11
AC068189.1	0.0560578	0.280174	2.32134	9.36224e-07	4.25501e-06
RNA5SP207	0.402137	0.884575	1.1373	7.84388e-05	0.000212763
PSME4	4.96529	9.99139	1.00881	1.77704e-11	4.22151e-10
GRIK5	2.88188	0.618337	-2.22054	0.000174582	0.000435239
AL451007.1	0.736535	1.54827	1.07183	0.000308915	0.000722408
BCL2L1	21.0361	47.5492	1.17655	5.44064e-09	4.88733e-08
AL353708.3	0.120528	0.315137	1.38661	4.51923e-07	2.23947e-06
PAICS	6.87771	20.4498	1.57208	2.28504e-13	2.20437e-11
RAD1	2.00792	4.04112	1.00905	9.62212e-10	1.11954e-08
C4BPB	1.25611	4.1072	1.70919	0.000200032	0.000490149
KIF26B	0.334081	2.41511	2.85382	1.67556e-11	4.03661e-10
RNU2-68P	0.241972	0.642961	1.40989	0.000148056	0.000376469
2020-09-05	3.90214	1.59448	-1.29118	0.000414502	0.000942023
ASCL5	0.0658114	0.326686	2.3115	2.78264e-06	1.10669e-05
AC107308.1	0.0299999	0.405326	3.75606	1.24889e-08	1.00073e-07
AL136982.3	0.0897069	0.310293	1.79034	7.85812e-07	3.65833e-06
AC107081.2	0.179585	0.596979	1.73301	1.07043e-09	1.22189e-08
AC113143.1	0.308508	1.48277	2.26492	3.43499e-08	2.39596e-07
AC091390.4	0.332949	0.723018	1.11873	7.43825e-06	2.63054e-05
CD79B	7.30939	1.68747	-2.11489	0.011155	0.0181603
AC124312.3	0.503703	0.106653	-2.23965	1.54766e-06	6.59615e-06
TMEM206	1.1594	3.53204	1.60712	2.28504e-13	2.20437e-11
ACAN	0.0694675	1.41802	4.3514	1.12682e-13	1.852e-11
MIR331	0.77595	1.75972	1.18131	0.000159908	0.000403553
APBB1	5.90469	2.40028	-1.29866	0.000132542	0.000341243
FAM49B	3.87405	10.0976	1.38209	1.80845e-12	7.11451e-11
AC132872.4	0.183247	0.394614	1.10665	7.69517e-07	3.58322e-06
ITGA2	4.57242	15.2976	1.74227	3.60047e-09	3.43897e-08
AC245100.3	0.029533	2.15932	6.1921	1.4132e-05	4.65222e-05
NMB	3.29163	7.94554	1.27134	1.44342e-07	8.3035e-07
FAM180B	0.863436	0.048738	-4.14697	6.83078e-10	8.5099e-09
AC092681.1	0.0857259	0.420131	2.29304	3.61002e-07	1.83209e-06
YEATS4	5.95527	14.1343	1.24696	3.61927e-10	5.01276e-09
C3orf70	5.21855	2.27763	-1.19612	0.0138638	0.0219863
NADK2-AS1	0.241333	0.562596	1.22107	3.49666e-05	0.000104156
SNORA1B	0.163549	0.515943	1.65749	0.00156467	0.00310832
AC254562.1	0.146234	0.490546	1.74611	6.44898e-07	3.06008e-06
MIR5000	0.115095	0.35089	1.60819	0.00414287	0.00747941
ZNF321P	0.596978	1.63424	1.45287	7.36425e-07	3.44213e-06
AC010326.3	2.85077	6.83887	1.26241	1.51214e-07	8.62724e-07
SNORD12C	0.516198	1.65077	1.67715	4.5242e-06	1.7014e-05
IGHV1-12	15.4853	2.71741	-2.5106	0.0100725	0.0166059
MSTO1	1.25333	2.82342	1.17168	5.6743e-11	1.08349e-09
SCD	22.3786	71.7106	1.68006	1.67716e-06	7.07605e-06
PTPRG	2.12739	4.74998	1.15884	6.47574e-08	4.16595e-07
LINC00574	0.136476	0.428389	1.65027	0.00112684	0.00231503
ENHO	1.95308	0.896462	-1.12344	1.3467e-05	4.4555e-05
MIR579	0.0805803	0.422705	2.39115	2.94135e-06	1.16436e-05
AP001412.1	0.117287	0.243907	1.05628	4.20987e-05	0.000122667
TBC1D24	1.06509	2.15928	1.01957	4.75982e-10	6.29385e-09
AC009087.1	0.130885	0.306139	1.22588	3.3395e-05	0.000100077
MIR4525	0.113771	0.606592	2.4146	7.03645e-08	4.49151e-07
HSPBAP1	0.86644	1.90514	1.13672	1.04407e-11	2.80119e-10
VAT1L	2.08971	0.886448	-1.2372	0.000668247	0.00144443
SLC26A6	2.26323	5.03832	1.15456	1.51214e-07	8.62724e-07
NCAPH	1.77754	7.80859	2.13518	4.31257e-13	3.04736e-11
HMGA1P2	1.06271	2.5344	1.2539	3.99363e-09	3.75629e-08
ACER2	16.6313	6.00423	-1.46985	0.00986283	0.0162692
CLCA1	55.4158	16.8234	-1.71983	0.00694792	0.0118786
RNU6-549P	0.185218	0.490053	1.40371	0.00187452	0.00366189
DDX55	1.58396	3.82779	1.27297	8.69494e-14	1.852e-11
AC002558.1	0.463394	0.929243	1.00381	4.36944e-05	0.000126681
RN7SKP30	0.21085	0.441663	1.06673	0.000453651	0.00102376
TMEM62	3.16088	6.91493	1.12939	4.25625e-11	8.60089e-10
SCIN	3.81015	1.44893	-1.39486	0.000456613	0.00102773
SNORD62B	1.95569	5.337	1.44835	3.95041e-07	1.99118e-06
AC127024.2	0.234476	0.64005	1.44874	4.0579e-05	0.000118806
HDGF	58.5668	122.993	1.07042	1.18841e-10	1.99308e-09
NR2F1-AS1	1.07701	0.36589	-1.55755	0.000157528	0.000397728
PLPP7	1.90764	0.724323	-1.39709	0.00234389	0.00447057
POLR3G	0.547721	1.53225	1.48414	4.62762e-08	3.0955e-07
AC003072.1	1.67568	3.62809	1.11447	1.99589e-07	1.09643e-06
CLDN16	0.0677023	0.342123	2.33724	2.98107e-08	2.11334e-07
RNA5SP490	0.186887	0.522974	1.48458	0.00499798	0.00884403
MIR135B	0.0847602	0.596187	2.81431	1.54692e-08	1.20179e-07
AC068888.2	0.245964	0.664152	1.43307	1.13816e-06	5.05782e-06
WNT5A	2.68514	5.7057	1.08741	1.45601e-05	4.76982e-05
AC243964.2	0.518719	1.11769	1.1075	0.000883383	0.00185734
CCT6A	19.8986	63.7024	1.67868	3.04721e-14	1.852e-11
HMGB3P24	0.424739	1.03865	1.29006	5.24961e-05	0.000149293
MAK16	2.3276	5.05034	1.11754	7.75845e-10	9.34045e-09
VNN3	0.187128	0.630198	1.75178	0.00376341	0.00685451
PYCR3	2.65682	7.36123	1.47025	1.55532e-09	1.67278e-08
SLC9A4	10.9221	1.41016	-2.95332	4.20987e-05	0.000122667
ALG1L13P	0.215547	0.471777	1.1301	1.4004e-05	4.61146e-05
AP006545.2	0.155928	0.498896	1.67786	0.000208361	0.000508203
AC106820.3	0.252137	0.785766	1.63989	2.84242e-08	2.02469e-07
NAALADL1	7.91477	1.04648	-2.919	7.27239e-05	0.000198988
BLACAT1	0.130515	2.23423	4.09749	6.27659e-14	1.852e-11
AC136428.1	23.499	1.8568	-3.66171	0.00833857	0.0140132
AL355574.1	0.859032	2.38253	1.47171	2.13527e-09	2.19645e-08
COX7A1	18.0694	4.02649	-2.16596	1.00199e-08	8.29252e-08
AC010973.2	0.287734	0.833312	1.53412	2.11897e-11	4.88728e-10
ARL4AP5	0.0794088	0.301594	1.92524	6.22845e-10	7.85071e-09
ATP6V1G2	0.919125	0.163964	-2.48688	3.12644e-05	9.42136e-05
MYADML2	0.0774663	0.451977	2.54461	3.01033e-05	9.1076e-05
AC090058.1	0.289651	0.599314	1.049	0.000428119	0.000969394
TBRG4	6.12773	13.729	1.1638	3.33298e-12	1.13598e-10
CARD11	3.34793	8.81055	1.39596	0.000221363	0.000535968
RPL26P29	0.0316418	0.349879	3.46695	3.87359e-11	8.00998e-10
NEIL2	2.31023	5.99401	1.37549	5.16778e-07	2.52172e-06
FOSB	86.3848	11.7509	-2.878	0.000856645	0.0018066
AGAP4	0.443111	0.950819	1.1015	1.82623e-06	7.63817e-06
NHSL2	1.33312	0.601721	-1.14764	0.0122948	0.0197851
ORC1	0.961385	4.07094	2.08217	5.09146e-12	1.59112e-10
CELF2	7.88418	2.77265	-1.5077	7.14557e-06	2.53877e-05
BEND3	1.35497	2.781	1.03734	1.73781e-07	9.72229e-07
CEP72	0.845532	3.48896	2.04487	3.99835e-12	1.30849e-10
PRC1-AS1	0.0982616	0.336463	1.77575	5.0951e-08	3.37002e-07
CBX3P9	0.27116	0.683126	1.33301	4.66282e-09	4.29468e-08
CXCL11	1.06202	8.26992	2.96106	2.29083e-07	1.23281e-06
AL356215.1	0.0700528	0.287005	2.03456	4.20038e-05	0.000122667
AGT	6.28579	25.6701	2.02992	0.000261727	0.000622089
GNL3	10.9746	24.5184	1.1597	2.32624e-10	3.46639e-09
AL132642.1	1.12818	0.234478	-2.26647	1.91596e-05	6.08218e-05
RPS15AP6	0.212065	0.717389	1.75825	9.00849e-08	5.51518e-07
RPS15AP16	0.48931	1.073	1.13283	7.27239e-05	0.000198988
ORC5	2.70959	5.58957	1.04466	7.99366e-11	1.42805e-09
IGHV3-54	0.612301	0.0282693	-4.43694	0.00024811	0.000593538
AC253576.2	0.339023	0.747054	1.13983	0.00209035	0.00403448
EFCAB10	0.136322	0.387453	1.50701	5.72693e-09	5.09908e-08
ARHGEF37	6.98322	3.07705	-1.18235	7.47082e-08	4.69848e-07
FAM47E	0.15457	0.378223	1.29098	0.000471515	0.00105858
SIX4	0.287668	1.13401	1.97895	1.65919e-07	9.34132e-07
PRKAR2B	8.01143	2.32334	-1.78586	1.32612e-09	1.45807e-08
HOXD13	0.0221663	0.84646	5.255	0.0153254	0.0240447
NPM3	6.32546	12.661	1.00115	1.98799e-06	8.23094e-06
LAIR2	0.322479	1.18821	1.88152	5.63279e-05	0.000159421
CRISPLD2	19.9669	8.87323	-1.17008	0.0306799	0.0447757
POU2F1	1.84437	4.47802	1.27973	9.74215e-13	4.74032e-11
FOXP3	1.24112	2.88545	1.21715	1.51373e-05	4.93124e-05
RNU6-106P	0.10763	0.398022	1.88676	0.00273522	0.00514795
SCARNA4	0.0903385	0.335877	1.89452	6.53912e-07	3.09955e-06
CPA3	17.4178	6.2458	-1.47961	4.21326e-06	1.5923e-05
C19orf84	0.0361623	0.831618	4.52336	4.84395e-08	3.22604e-07
POLG2	1.11021	2.82134	1.34554	2.43568e-13	2.29969e-11
IGFBP6	51.5234	9.4923	-2.4404	2.49949e-09	2.50944e-08
IGLV3-6	1.66507	0.235178	-2.82376	0.00777847	0.0131707
FAM89A	2.52911	5.32794	1.07495	6.79224e-08	4.34312e-07
AC022167.2	0.445401	0.897837	1.01135	2.2261e-08	1.63606e-07
MXRA7	18.7832	6.18369	-1.6029	0.00728969	0.0124027
LEPR	2.09976	0.9952	-1.07716	0.0001869	0.00046226
ILF2	38.5297	77.8052	1.01389	1.48831e-10	2.38948e-09
LINC01765	0.518832	0.220215	-1.23635	0.00591565	0.0102922
LINC01410	0.302932	0.973881	1.68475	7.01569e-05	0.000192869
IFI30	0.391878	0.886482	1.17769	3.15458e-06	1.23446e-05
RNA5SP53	0.0808898	0.261975	1.6954	0.00152872	0.00304564
RICTOR	2.12405	4.28631	1.01292	1.67716e-06	7.07605e-06
ATP5MC1P5	1.02795	0.400933	-1.35834	0.00859427	0.0143982
STAG3L5P	0.608548	1.99555	1.71335	1.1232e-10	1.90824e-09
HNRNPA3P5	0.362051	0.82395	1.18636	8.77612e-07	4.01081e-06
EXOSC8	4.12858	8.94192	1.11494	6.34414e-09	5.56819e-08
CCDC146	3.78513	1.34533	-1.49238	0.0225467	0.0339302
SNORA70F	0.189708	0.399085	1.07291	0.00145218	0.00291302
MIR548V	0.374609	0.826822	1.14219	0.0097027	0.016048
CXCL5	13.0129	122.986	3.24047	0.00608387	0.0105386
EPCAM	114.013	254.983	1.1612	1.75018e-06	7.34915e-06
AC010761.3	0.342383	1.08318	1.66159	2.28978e-07	1.23281e-06
ZNF107	1.01434	2.56976	1.34109	6.73704e-11	1.24154e-09
RBMS3	2.04623	0.988232	-1.05004	0.01011	0.0166275
AL606763.1	0.117163	0.357462	1.60928	0.000196587	0.000483686
EVA1A	0.22393	1.90725	3.09037	4.26674e-10	5.74108e-09
PLIN5	0.813473	0.251205	-1.69523	0.000157528	0.000397728
AC092614.1	0.124811	0.322609	1.37004	5.28359e-07	2.5771e-06
C3orf18	2.58361	0.849788	-1.60421	1.06413e-05	3.6119e-05
OSGIN1	5.99684	2.20312	-1.44465	1.51373e-05	4.93124e-05
SUV39H1	2.05241	4.70311	1.1963	1.55532e-09	1.67278e-08
C2CD4D	0.669157	1.92966	1.52793	1.37773e-07	7.95654e-07
AC005387.1	0.122654	0.295408	1.26812	1.97664e-05	6.26809e-05
TSLP	0.687093	0.174564	-1.97675	9.0304e-08	5.51518e-07
AC006449.5	0.145665	0.459026	1.65592	1.05382e-08	8.65682e-08
SLC30A7	4.17586	9.08373	1.12121	9.8381e-12	2.6751e-10
AC087501.1	0.093953	0.256199	1.44725	2.04142e-05	6.44953e-05
RNU1-72P	0.0246456	0.377991	3.93895	4.48978e-06	1.68875e-05
CKAP5	7.45689	19.813	1.4098	8.69494e-14	1.852e-11
DDX52	2.52203	5.70352	1.17727	4.51258e-12	1.44899e-10
DHRSX-IT1	0.160585	0.337023	1.06951	0.00147271	0.00294834
LINC01979	0.0847988	0.598022	2.81808	9.15414e-13	4.5746e-11
AC010643.1	0.0906084	0.424105	2.22671	0.0220452	0.0332385
AC108676.1	0.0455166	0.460444	3.33856	2.39546e-07	1.28467e-06
TACR1	0.508316	0.131388	-1.95189	2.25052e-09	2.30007e-08
IL2RA	1.00343	2.26495	1.17453	2.40036e-05	7.43739e-05
MTTP	37.3173	2.34756	-3.99061	0.00519669	0.00915184
AC007038.2	0.391249	1.36078	1.79827	7.75845e-10	9.34045e-09
RNU7-124P	0.229411	0.508004	1.1469	0.0304674	0.0445711
AC007537.1	3.34408	7.43949	1.15359	2.11889e-08	1.56922e-07
SNRPGP15	2.60404	6.68962	1.36117	2.2261e-08	1.63606e-07
MMP14	25.6982	63.1593	1.29733	4.85621e-08	3.22604e-07
MIR3176	0.777219	4.05245	2.3824	8.36523e-10	9.94149e-09
ZNF81	0.494416	1.00546	1.02406	1.91931e-08	1.44407e-07
AC004801.2	0.165559	0.742987	2.16599	1.12123e-10	1.90824e-09
SNORA51	0.0630988	0.330297	2.38808	5.43334e-06	1.99264e-05
AC020656.2	0.150106	1.8499	3.62339	2.02547e-09	2.10234e-08
MORC2	3.53905	7.61035	1.1046	1.76881e-13	2.00237e-11
LPAR1	7.19651	2.82255	-1.3503	3.24202e-10	4.57305e-09
AC007969.2	0.133334	0.288959	1.11582	0.0040073	0.00725828
AL121890.4	0.0919257	0.262677	1.51475	0.0070379	0.0120287
HES6	3.29591	9.17756	1.47743	3.42769e-06	1.32775e-05
PPIAP74	0.0933626	0.32956	1.81962	7.0057e-07	3.30166e-06
NUP85	3.8173	8.20329	1.10365	3.56707e-13	2.7198e-11
AL354892.3	0.241946	0.490632	1.01995	2.35376e-06	9.54759e-06
RBM34	0.320579	0.694592	1.11548	1.06149e-10	1.82294e-09
RACGAP1	4.67563	14.506	1.63342	2.04485e-12	7.87692e-11
RBM12B	1.24819	2.8046	1.16796	1.40397e-11	3.50014e-10
ROR1	4.14769	2.00677	-1.04743	8.05834e-06	2.82462e-05
AL121601.2	0.116547	0.422928	1.85951	9.49999e-09	7.92555e-08
HMGB1P24	0.0995475	0.380546	1.93462	2.92395e-09	2.86684e-08
AC127024.8	0.126836	0.415965	1.7135	7.12371e-08	4.51345e-07
ITGB4	44.4799	96.3609	1.11529	0.000157528	0.000397728
AF111167.2	0.641936	0.288333	-1.1547	4.40947e-08	2.98012e-07
AL645940.1	0.117597	0.27213	1.21045	8.62492e-05	0.000231907
CUL4A	7.11214	14.6567	1.0432	9.15414e-13	4.5746e-11
RF02246	0.0193726	1.0584	5.77172	8.03065e-08	5.00939e-07
IGHV7-56	9.10364	0.99541	-3.19308	0.00119422	0.00244254
LYPD8	0.220828	0.881359	1.99681	0.0138747	0.022002
FSCN1	9.2968	35.0942	1.91643	1.44342e-07	8.3035e-07
EPHA10	0.547677	1.4733	1.42765	0.000147044	0.000373981
ACTL8	0.0198574	2.32501	6.87142	3.14787e-10	4.48299e-09
CASC20	0.0323549	0.319335	3.30302	2.02802e-05	6.40811e-05
AC068491.3	0.0817459	0.996007	3.60694	1.03226e-11	2.80119e-10
RNU6-57P	0.090933	0.357958	1.97691	0.00341984	0.00629079
AL589765.3	0.0656652	0.290998	2.14781	0.00516828	0.00912065
KCNAB2	2.11793	4.49036	1.08418	4.53343e-05	0.000130837
AC124947.2	0.43183	1.55246	1.84602	6.17048e-08	3.98541e-07
ZNF813	0.639599	1.60626	1.32846	0.0106211	0.0173612
PTPRZ1	1.63884	0.72922	-1.16825	4.57351e-06	1.71183e-05
TUG1	13.1381	26.3698	1.00513	1.48831e-10	2.38948e-09
LINC01816	0.822264	1.83798	1.16045	0.00870576	0.014552
ADRB3	0.674082	0.0652869	-3.36806	4.60712e-08	3.0955e-07
AL133410.1	0.186504	0.918807	2.30056	5.74296e-12	1.74078e-10
AC074117.2	0.136929	0.349266	1.3509	5.35774e-06	1.97209e-05
AC093616.1	0.105627	0.486976	2.20487	1.32341e-11	3.3597e-10
FADS2	2.11046	5.18911	1.29793	0.0205984	0.031261
KLHL11	1.59623	4.14549	1.37687	5.64865e-07	2.72936e-06
MIR497HG	0.473699	0.103831	-2.18973	2.5104e-07	1.33767e-06
AC048341.1	0.1442	0.328989	1.18996	4.51972e-07	2.23947e-06
CHST15	11.5652	4.97552	-1.21687	0.00870576	0.014552
AC010201.1	0.101889	0.259075	1.34638	0.000204866	0.000501607
LINC01169	0.227853	0.767718	1.75247	0.00772678	0.0130872
AC084125.2	0.192269	0.471101	1.29291	5.16973e-06	1.90383e-05
ASLP1	0.480661	1.18911	1.30679	2.66964e-06	1.06766e-05
SEH1L	2.20999	5.47761	1.30951	6.69829e-13	3.9111e-11
AL049838.1	0.852305	0.332626	-1.35747	1.57363e-05	5.10762e-05
CDC6	1.26117	11.377	3.17329	9.89974e-14	1.852e-11
AC092171.3	0.559407	1.26857	1.18123	7.53795e-05	0.000205268
AC004975.1	0.438022	0.924748	1.07806	0.000303686	0.000712433
RGS17P1	0.225971	0.477906	1.08059	4.87873e-05	0.000139849
CKS1BP7	0.143802	0.540158	1.9093	8.50863e-09	7.21121e-08
TMTC1	4.08865	1.30359	-1.64914	0.000442152	0.000998521
RN7SL541P	0.0729198	0.526818	2.85292	4.81973e-09	4.43324e-08
GSTM2P1	0.326132	0.152816	-1.09366	0.000868421	0.00183091
RPS21P1	0.148554	0.347903	1.2277	0.000231684	0.00055876
TAF4B	1.16284	2.74893	1.24121	6.17252e-07	2.94212e-06
SNORD69	1.07598	2.87472	1.41777	1.58402e-07	8.97501e-07
AL356653.1	0.658549	2.49775	1.92327	7.13278e-11	1.29723e-09
TPM3P6	0.256431	0.828796	1.69245	2.35354e-06	9.54759e-06
P2RY14	7.44909	1.25442	-2.57004	5.35794e-11	1.03827e-09
AC007036.2	0.24697	0.537722	1.12252	0.000503032	0.00112072
HORMAD1	0.256643	1.23247	2.26372	2.83978e-06	1.12778e-05
SMARCD3	3.82238	1.82082	-1.06988	8.09682e-05	0.000218768
FSIP2	0.384032	0.131119	-1.55035	0.00915318	0.0152299
MIR3129	0.355503	1.02293	1.52478	0.00836683	0.0140543
G2E3-AS1	0.0109035	0.334748	4.94021	1.06973e-07	6.39416e-07
THAP5P1	0.121088	0.364773	1.59094	2.80464e-06	1.11462e-05
AC245100.2	0.12313	0.405476	1.71944	1.92176e-09	2.00565e-08
ZFPM2-AS1	0.115649	0.942756	3.02713	0.000193314	0.000475906
MIR7111	0.62492	1.74818	1.48411	1.09182e-05	3.70416e-05
FAM183A	0.164983	0.8343	2.33825	4.49429e-05	0.000130284
TRPM2	0.796906	2.77834	1.80174	1.76061e-10	2.75489e-09
NAA25	1.65337	4.07216	1.30038	1.59892e-12	6.58195e-11
DHCR7	9.93553	24.0143	1.27323	3.99363e-09	3.75629e-08
DPY19L1P1	0.688507	1.76823	1.36076	3.24509e-09	3.14008e-08
AC015712.1	0.0903255	0.362004	2.0028	0.000982707	0.00204754
ZDHHC20-IT1	0.194849	0.881529	2.17765	1.09969e-08	9.02364e-08
RPL7AP60	0.47487	1.01102	1.09021	1.99589e-07	1.09643e-06
LACTB2-AS1	0.0559072	0.347336	2.63522	1.04407e-11	2.80119e-10
AC016735.1	1.49532	4.96512	1.73138	3.80341e-08	2.61941e-07
AC005550.2	0.849585	2.34202	1.46292	0.00606631	0.0105304
FOXE3	0.016167	0.324706	4.32801	3.96008e-10	5.42384e-09
NOP58	12.3257	34.7938	1.49716	1.45863e-13	1.93797e-11
KIF23	0.91254	6.38735	2.80726	4.23706e-14	1.852e-11
ARAP1-AS2	0.124068	0.305791	1.30142	2.62767e-07	1.39181e-06
DRGX	0.0271168	0.425318	3.97128	0.00844915	0.0141893
TMEM67	0.573425	1.51594	1.40253	1.18841e-10	1.99308e-09
COL1A2	37.7275	165.561	2.13367	6.79224e-08	4.34312e-07
CYP11A1	0.494269	0.182112	-1.44047	1.02257e-05	3.48424e-05
KRTAP4-1	0.00446005	1.36344	8.25598	5.14234e-08	3.39983e-07
CRISPLD1	0.719219	1.99685	1.47322	0.00255188	0.00482661
PRAG1	6.01623	13.3648	1.15151	4.7265e-07	2.32893e-06
MARS2	2.49798	5.58076	1.1597	1.18841e-10	1.99308e-09
NAT9	2.45418	5.07349	1.04774	8.18833e-10	9.7417e-09
DONSON	1.87367	4.68991	1.3237	2.61214e-12	9.40879e-11
RNU5B-2P	0.570277	1.42303	1.31923	1.15829e-05	3.89278e-05
ACTG1P3	0.218764	0.742351	1.76273	3.00703e-11	6.51561e-10
IL17RB	1.95757	10.5132	2.42507	2.95105e-12	1.02953e-10
NPM1P26	0.237722	0.650783	1.4529	6.02786e-09	5.32429e-08
AL590762.1	0.358987	0.87284	1.28179	3.81319e-08	2.61941e-07
LEF1	1.34137	3.79751	1.50135	5.90499e-07	2.83347e-06
RNU6-100P	0.274178	0.759044	1.46907	2.50053e-05	7.71866e-05
TOP1MT	1.96405	6.10695	1.63662	1.45863e-13	1.93797e-11
KCNB1	1.8327	0.118223	-3.95439	2.98885e-08	2.11334e-07
IGF2BP1	0.0201944	2.95322	7.19219	1.30623e-07	7.613e-07
SUV39H2	1.52214	4.79256	1.65469	1.12682e-13	1.852e-11
SPATA13	1.3539	3.56689	1.39755	2.90326e-10	4.1533e-09
VAX2	0.169891	0.796988	2.22995	0.0210712	0.0319
ZNF792	1.09616	2.46898	1.17146	1.55532e-09	1.67278e-08
AL109804.1	0.134465	0.347807	1.37105	0.001131	0.00232315
GOLGA8A	1.36334	4.11021	1.59206	9.57647e-07	4.32755e-06
RIBC2	0.397749	1.60507	2.0127	3.88028e-06	1.48007e-05
NME1-NME2	0.238677	0.547417	1.19758	0.000206918	0.000504737
LINC01564	0.117084	0.252043	1.10613	0.0153153	0.0240306
TRAJ2	0.181393	0.674305	1.89428	0.000255819	0.000609547
RF01293	0.121605	0.268451	1.14245	0.000176588	0.000440142
TMEM270	0.044667	0.309138	2.79097	1.19301e-07	7.02378e-07
RNA5SP425	0.263515	0.636938	1.27327	6.75408e-05	0.000186765
AC067852.4	0.197078	0.611563	1.63373	1.31477e-07	7.62563e-07
FGF14-AS2	1.47222	0.456677	-1.68875	5.60961e-08	3.67048e-07
AL365181.3	1.72351	6.81239	1.98281	4.85621e-08	3.22604e-07
AP005119.2	0.031837	0.425887	3.7417	0.00461888	0.00824752
GNG7	6.57339	1.03272	-2.67019	1.88596e-13	2.09228e-11
PLA2G7	1.60241	6.62639	2.04798	1.05382e-08	8.65682e-08
AC009686.1	0.201062	0.508962	1.33992	1.1211e-05	3.78325e-05
GPR3	0.602967	1.87031	1.63312	0.000352262	0.000814041
EGR1	207.694	65.5656	-1.66345	0.0145393	0.022933
AC105052.2	0.233284	0.665168	1.51163	2.84613e-08	2.02469e-07
EVC	4.20773	2.08238	-1.01481	0.00710523	0.0121242
BIK	8.58053	20.3069	1.24283	1.63578e-05	5.27923e-05
AC007216.4	0.268829	0.584828	1.12132	9.07888e-06	3.13489e-05
AC068620.2	0.160727	0.432102	1.42676	6.86809e-07	3.2375e-06
CDH24	1.22656	3.50797	1.51602	8.73333e-12	2.44357e-10
F2	0.0403152	0.943892	4.54923	0.00708542	0.012109
TRBV6-1	1.74686	0.558036	-1.64633	0.011424	0.0185494
RNU4ATAC18P	0.785461	2.00866	1.35462	2.0575e-05	6.48561e-05
SLC52A2	10.907	30.6067	1.48859	1.48932e-11	3.65948e-10
CENPN	1.9354	5.7337	1.56683	1.10315e-12	5.14217e-11
PRMT1P1	0.13317	0.266948	1.00329	0.000340916	0.000789962
DCHS2	0.493719	0.182695	-1.43425	0.000180642	0.000448935
AL157871.2	0.350254	0.896625	1.35611	1.98264e-05	6.27117e-05
TNFSF4	0.395792	1.06593	1.4293	5.16973e-06	1.90383e-05
AC072052.1	0.223901	0.719511	1.68415	0.000278368	0.00065924
LILRB5	1.16395	0.517814	-1.16852	3.4977e-05	0.000104156
AC004233.2	0.0429347	0.399417	3.21768	1.83032e-06	7.65383e-06
URB2	1.32611	4.45144	1.74707	1.28222e-13	1.88478e-11
DRICH1	0.0717565	0.360007	2.32684	2.39274e-07	1.28467e-06
TKTL1	0.0355688	2.76015	6.27799	0.00612881	0.0106156
PFDN4	6.53453	13.711	1.06917	1.90547e-06	7.94409e-06
AC010320.3	0.315836	0.948764	1.58687	7.14309e-06	2.53877e-05
AP002992.1	0.046173	0.439344	3.25023	0.000536917	0.00119024
CCNB3	0.100104	0.309891	1.63026	0.000137219	0.000351938
PPIAP30	0.146821	0.343931	1.22806	2.39962e-05	7.43739e-05
SNORA80D	0.236729	0.774241	1.70955	1.85915e-05	5.92768e-05
AKAP8P1	0.0217095	0.323432	3.89706	1.09422e-08	8.98211e-08
PCP4L1	9.17633	1.21687	-2.91475	8.09682e-05	0.000218768
AP000593.3	0.0877532	0.266462	1.60241	1.48523e-06	6.36922e-06
AL353662.1	0.214848	0.446664	1.05587	0.00636076	0.0109908
ARHGEF19	2.06848	4.53684	1.13312	0.000157528	0.000397728
HNRNPA3P2	0.118904	0.311092	1.38755	0.000667562	0.00144443
PTGER3	2.11856	0.638656	-1.72997	7.43825e-06	2.63054e-05
PLA2G5	1.28358	0.336296	-1.93237	0.000206918	0.000504737
MIR95	0.146099	0.311621	1.09285	0.0207111	0.0314278
PPP2R3A	3.8479	1.73929	-1.14557	1.15139e-05	3.87017e-05
AC004069.1	0.127272	0.328412	1.3676	4.52689e-05	0.000130837
SLC2A12	3.69551	1.38534	-1.41553	6.17252e-07	2.94212e-06
CDH22	0.427978	0.105546	-2.01967	7.82468e-08	4.8924e-07
MYOM2	0.397975	0.174193	-1.19199	1.29518e-05	4.30718e-05
NBPF9	0.542206	1.10236	1.02368	1.82649e-08	1.38409e-07
KLK14	0.198623	0.838566	2.07789	0.0064086	0.0110468
AL162390.1	0.170707	0.370864	1.11937	0.000119395	0.000310422
VCX	0.0053506	0.915584	7.41885	0.000188367	0.000465785
RERGL	2.11463	0.412266	-2.35876	5.04967e-11	9.92447e-10
UTS2	0.09784	0.511335	2.38577	0.00128761	0.00261171
IRX3	3.97532	1.07004	-1.89341	0.000132542	0.000341243
RNU7-123P	0.197951	0.539915	1.44759	0.000106417	0.000280358
TNFRSF12A	16.4169	38.5126	1.23015	1.82003e-07	1.00982e-06
SH3BGR	7.28132	1.18259	-2.62225	1.24545e-05	4.15299e-05
AC104088.1	0.210886	0.910264	2.10982	1.502e-06	6.43989e-06
MIR4459	0.179153	0.415453	1.21349	0.00576023	0.0100502
RNU6-323P	0.225124	0.479487	1.09077	0.0249759	0.0372273
AC079305.3	0.571396	0.122298	-2.2241	7.54995e-06	2.66919e-05
NME1	6.42509	19.3521	1.5907	5.91842e-10	7.49959e-09
RAB9B	1.9099	0.393239	-2.28002	5.16973e-06	1.90383e-05
[truncated: 5,597 more rows]

## Sheet: Additional file 1 Table S2
gene	conMean	treatMean	logFC	pValue	fdr
AC022400.4	0.138781	0.365663	1.3977	0.00014529	0.000494765
DEPDC1	0.881717	2.87979	1.70758	6.13914e-07	5.36156e-06
SLCO3A1	1.99476	4.02691	1.01346	5.23481e-05	0.000208242
CLEC12A	0.280036	0.675664	1.2707	6.54987e-05	0.000252016
SIGLEC9	0.566789	1.52369	1.42669	6.439e-06	3.6157e-05
AC004134.1	0.0969334	0.323102	1.73692	2.36295e-06	1.59587e-05
RNU6-1206P	0.158557	0.361828	1.1903	0.00949238	0.0176746
AC104843.1	0.519197	1.17098	1.17337	0.000161943	0.000542559
HAUS6	1.32736	3.02985	1.19069	2.16363e-11	3.30515e-09
ALG10	0.517791	1.1465	1.14679	2.33356e-09	7.15888e-08
GSTA2	25.4037	1.73771	-3.86978	0.000322823	0.000973412
AL512770.1	0.205403	0.485216	1.24017	5.19412e-08	7.40751e-07
RNU6-1340P	0.197697	0.635578	1.68477	0.000158846	0.000534655
OR2I1P	3.47241	25.8391	2.89555	2.3273e-06	1.57277e-05
CYP2D8P	0.171007	0.396157	1.21201	7.91603e-06	4.28701e-05
PTMAP1	0.388703	1.22936	1.66116	2.54901e-07	2.63798e-06
RLIMP1	0.17388	0.352869	1.02104	0.00635496	0.0124948
ADAMTS14	0.377323	2.19137	2.53796	3.6577e-12	1.22224e-09
AL136988.2	0.108641	0.29669	1.44939	3.41406e-06	2.15809e-05
AC132825.1	0.208644	0.429915	1.04301	0.0125746	0.0224366
DNAJC5B	0.148183	0.51344	1.79281	2.4292e-06	1.63164e-05
BUB1B	1.30117	4.99775	1.94147	6.41938e-09	1.50897e-07
RNU7-12P	0.193615	0.407222	1.07263	0.00212079	0.0048621
ATAD3B	1.21056	2.81978	1.21992	3.15587e-08	4.97789e-07
SCARF2	4.50347	9.53752	1.08258	0.000145628	0.000494765
ENPP7P11	0.237639	0.745841	1.6501	0.0101297	0.0186598
AC121761.1	0.473337	1.08259	1.19354	7.91676e-06	4.28701e-05
AL031716.1	0.224849	0.638343	1.50537	2.10572e-08	3.67865e-07
RF00092	0.100323	0.397857	1.98759	1.04834e-05	5.45781e-05
HMGN2P7	0.155067	0.341105	1.13732	0.000272342	0.000845608
AC138819.1	0.377113	0.124545	-1.59832	0.000151678	0.000513074
AC079354.2	0.231046	0.665671	1.52663	7.14312e-06	3.94981e-05
AC073569.1	0.183409	0.368673	1.00728	0.000513598	0.00145233
VMO1	1.46129	4.29543	1.55556	0.000302032	0.00092098
FAM124B	0.370922	0.793025	1.09625	0.000735813	0.00196991
KYNU	0.437623	1.05711	1.27236	0.000145628	0.000494765
MIR3679	0.450887	1.1012	1.28823	0.0110251	0.0200827
KIAA1024	0.140532	0.401805	1.51559	2.46289e-09	7.39888e-08
SNORA38B	0.136147	0.274701	1.0127	0.0042516	0.00887248
MIR4653	1.63905	3.65027	1.15515	0.00923796	0.0172527
ARHGAP4	3.54823	8.71362	1.29617	1.01194e-05	5.2797e-05
RCC1	4.99262	11.7307	1.23242	3.42591e-06	2.15809e-05
RN7SL118P	0.282419	0.72689	1.3639	0.000114117	0.000402896
TTF2	1.27527	2.9693	1.21932	2.0172e-10	1.18415e-08
AC106037.1	0.320002	0.74437	1.21794	2.62921e-05	0.000116534
AC007342.8	0.424496	1.24326	1.55031	0.000872552	0.0022828
RN7SL481P	0.17159	0.549007	1.67786	3.4442e-07	3.39266e-06
RN7SL502P	0.200726	0.441193	1.13618	0.000633403	0.00173181
PTGS1	14.3441	6.91664	-1.05232	1.39795e-05	6.89921e-05
SNORD101	1.04479	2.33863	1.16245	2.33877e-05	0.000105666
MIR6739	0.456247	1.81116	1.98903	6.10216e-08	8.40983e-07
AC078962.3	0.136184	0.315957	1.21417	0.00167088	0.00396803
CPA2	24.9097	1.0132	-4.61972	6.94036e-05	0.000265442
SIAH2-AS1	0.388498	0.813492	1.06622	0.00235505	0.00530455
SAMD12-AS1	0.207423	0.45926	1.14674	2.4288e-05	0.00010922
UHMK1	7.07222	14.2228	1.00797	8.78646e-09	1.92381e-07
AL031229.1	0.513597	1.32209	1.36411	0.00071258	0.00191631
ZNF695	0.0671643	0.384045	2.51551	6.97876e-08	9.29931e-07
MIR623	0.113568	0.281612	1.31016	0.00249959	0.00558433
HSP90AB2P	0.205741	0.557236	1.43746	2.0172e-10	1.18415e-08
AC092756.1	0.354934	0.806285	1.18374	0.000606363	0.00166643
GNA14-AS1	0.143484	0.295313	1.04136	0.0121584	0.0218573
AL133153.2	0.118809	0.285633	1.26551	0.000367181	0.00108951
AL353705.4	0.086368	0.379361	2.135	0.000820392	0.00216538
CCNA2	5.01593	13.0255	1.37675	7.05374e-05	0.00026822
ELOVL2	0.150331	0.319473	1.08755	9.45989e-05	0.00034348
RPS17P5	0.269294	0.609364	1.17812	0.0145747	0.0254922
AC009533.1	0.590205	1.31231	1.15282	2.1114e-07	2.25687e-06
RN7SKP16	0.223418	0.512089	1.19665	5.46917e-05	0.000216297
AL356481.3	0.270688	0.550054	1.02294	0.000282084	0.000869645
AL139089.1	0.37604	0.968063	1.36421	3.28282e-06	2.08732e-05
PRG4	0.410833	1.15293	1.48868	0.00735225	0.0141332
MC1R	0.209046	0.612842	1.55169	3.78153e-09	1.02285e-07
FANCD2	0.715818	2.19487	1.61647	3.58513e-09	9.79484e-08
SNRPCP13	0.102842	0.309712	1.5905	0.000233298	0.000742888
DAB1	1.78263	0.199855	-3.15698	1.08136e-07	1.31655e-06
SULF2	11.0648	26.9057	1.28193	5.45071e-06	3.15873e-05
LINC01876	0.139737	0.378419	1.43727	0.0208362	0.0347218
GDPD3	9.03168	4.41145	-1.03374	0.00160056	0.00381898
SNORA31	1.34771	2.72614	1.01635	0.0069745	0.0135123
AC073842.2	0.158206	0.342181	1.11296	0.00328054	0.00707932
TNNI3	0.0580622	0.683518	3.55731	5.38585e-05	0.000214133
SLC5A5	31.6271	2.71187	-3.5438	6.79689e-05	0.000260249
FMNL2	3.06563	8.05799	1.39424	5.61336e-11	5.30096e-09
SNORD63	0.706788	1.8702	1.40384	1.02949e-05	5.36612e-05
RN7SL351P	0.122129	0.345169	1.4989	0.000392493	0.00115311
LINC00982	3.9052	0.790146	-2.30521	0.00039541	0.00115636
CEP78	0.918431	1.88035	1.03376	1.60299e-10	1.03009e-08
CATSPER2	0.226055	0.499358	1.1434	3.57497e-06	2.23513e-05
PIMREG	0.761295	1.99779	1.39188	1.19009e-05	6.04086e-05
HLA-DQA2	8.37924	23.1574	1.46658	0.019894	0.0333614
ANGPTL7	1.96255	0.70709	-1.47277	0.0168502	0.0288928
DCUN1D2-AS	0.171676	0.507397	1.56343	4.817e-07	4.43327e-06
AC016773.1	0.410238	0.999438	1.28466	3.01365e-06	1.94233e-05
AC099518.1	0.0968308	0.302027	1.64114	4.33587e-07	4.08214e-06
AL133373.2	0.0909141	0.409077	2.1698	8.05385e-07	6.65175e-06
TRAJ6	0.250548	0.733338	1.54939	0.00934153	0.0174012
SERTM1	0.391856	0.111621	-1.81171	5.67145e-08	7.98858e-07
ATP1B2	4.23073	1.99622	-1.08363	0.0208474	0.0347218
AC027682.1	0.121225	0.258504	1.0925	0.00185922	0.00434344
PCDH17	1.43474	3.85354	1.42539	1.19937e-08	2.40317e-07
RF00275	0.107999	0.281207	1.38061	0.000111846	0.000396879
AC009121.2	0.13336	0.313154	1.23155	6.07837e-05	0.000236755
TAF1D	3.4157	7.53784	1.14197	1.19937e-08	2.40317e-07
AC124283.3	0.196518	0.402859	1.03562	2.4288e-05	0.00010922
RPL39P18	0.125936	0.372497	1.56453	0.000274945	0.00085202
IGHV1OR16-3	3.87072	0.543888	-2.83122	0.0180609	0.0306882
GNG5P2	1.2878	3.02686	1.23291	0.000626467	0.00171349
DTX1	2.17462	5.29156	1.28293	0.0090534	0.0169182
ERCC6L	0.427522	1.42925	1.74119	5.45722e-08	7.69546e-07
MAML2	2.69782	5.55723	1.04257	1.19091e-07	1.42045e-06
AC138409.2	0.223389	0.447689	1.00293	7.36145e-07	6.20453e-06
LINC01018	0.605162	0.227965	-1.40851	0.000272512	0.000845608
ZBTB7C	9.63352	2.8659	-1.74907	3.07112e-05	0.000132693
HNRNPA1P12	0.159809	0.352514	1.14133	8.08109e-08	1.04353e-06
NARF-IT1	0.153131	0.362519	1.24329	1.80593e-05	8.54012e-05
AC017035.1	0.0903294	0.365489	2.01656	1.63959e-05	7.88317e-05
NAT10	5.93581	12.8992	1.11977	1.27229e-10	8.82877e-09
LINC01558	0.134756	0.384158	1.51135	0.0042831	0.00891629
AC020907.4	0.312625	0.733807	1.23097	1.45496e-05	7.12773e-05
UTP25	1.55077	3.37068	1.12005	4.19524e-13	4.92074e-10
RPL7P8	0.183047	0.521231	1.50971	2.24968e-05	0.000102413
RPS27AP7	0.291759	0.648704	1.15278	0.000328526	0.000988444
AC006017.1	0.110508	0.286327	1.37351	2.94992e-05	0.000128558
ITGB2	6.3644	16.1663	1.34489	0.000121825	0.000425957
CKAP2	3.25491	9.13564	1.48889	4.93163e-09	1.23832e-07
RF00093	0.070994	0.268045	1.91671	0.000344007	0.0010296
LINC02086	0.240851	1.65981	2.78481	4.66278e-07	4.29515e-06
PROZ	0.0551306	0.338801	2.61951	0.000436023	0.00126177
AC009296.1	0.0931308	0.316859	1.76651	0.00317507	0.00687426
NCAPD3	1.97611	5.34481	1.43547	6.25095e-10	2.65177e-08
TPM3P9	0.956589	2.70257	1.49836	1.02966e-09	3.79053e-08
AC141557.2	0.0784947	0.527026	2.74721	9.77339e-09	2.07505e-07
RN7SKP78	0.247447	0.718299	1.53747	0.000227877	0.000729367
RPS3P1	0.118886	0.342455	1.52633	0.00309835	0.00673366
APOA1	485.93	5.36844	-6.5001	0.000668253	0.00181295
AKR1C2	11.9761	2.59813	-2.20461	1.39985e-08	2.71472e-07
ACADS	26.3084	12.5333	-1.06976	0.0194317	0.0327023
SLC6A4	1.86814	0.101864	-4.19689	0.000357613	0.00106228
LINC01215	0.358177	0.893671	1.31907	0.000947739	0.0024469
ENPP7P8	0.117415	0.536213	2.19118	0.00216045	0.0049291
RF00493	0.268639	0.552613	1.0406	0.000163743	0.000548418
PRSS51	0.091567	0.880474	3.26538	1.08081e-07	1.31655e-06
MMS22L	0.274753	0.824595	1.58555	1.33351e-11	2.45457e-09
AL161729.4	0.103402	0.260133	1.33099	0.000216839	0.000698255
AC138409.1	0.255201	0.727167	1.51065	1.92065e-07	2.08374e-06
LINC02422	0.346298	0.949437	1.45506	0.0034688	0.00742582
AC026356.1	0.377871	1.08625	1.52339	2.92064e-11	3.66683e-09
MIR3680-2	0.115333	0.391511	1.76324	7.21066e-05	0.000273947
IGHV3-60	7.67661	0.726511	-3.40141	0.0197392	0.0331992
MMP10	0.205352	2.1643	3.39773	2.53744e-06	1.69318e-05
ADGRE4P	0.100625	0.312787	1.63619	2.63007e-05	0.000116534
RNU6-669P	0.144199	0.623464	2.11224	0.000220033	0.000708122
AC012313.3	0.0987609	0.287003	1.53905	8.17352e-05	0.000303364
PPIAP14	0.134666	0.313538	1.21926	0.00465152	0.00959376
PCDHGA10	0.599804	1.23716	1.04447	0.00594361	0.0117917
RPL10P14	0.330182	0.701387	1.08695	0.00563161	0.0112751
MAD2L1	1.39447	4.86673	1.80324	7.32895e-08	9.65927e-07
KDM4A-AS1	0.184599	0.462491	1.32503	3.39867e-09	9.40371e-08
AC022154.1	0.1394	0.281652	1.01468	1.51444e-05	7.3769e-05
ZNF572	0.27118	0.633039	1.22305	2.88714e-06	1.87582e-05
DDIT4L	0.153018	0.368243	1.26695	0.0135421	0.0239289
AL121994.1	0.0672942	0.407694	2.59893	9.20672e-08	1.17147e-06
IGKV3D-25	0.991282	0.115146	-3.10583	0.00167764	0.00398276
MAP3K20-AS1	0.567497	4.08329	2.84705	0.00203291	0.00468187
AC007038.1	0.211994	0.517157	1.28658	2.3273e-06	1.57277e-05
MIR7848	0.19663	1.29337	2.71759	0.000121471	0.000425957
LSM8	2.50647	5.11079	1.02789	5.28574e-10	2.34778e-08
PPIAP31	1.40194	3.53478	1.3342	3.87871e-07	3.72109e-06
GSTA3	0.740013	0.0461271	-4.00387	4.20207e-05	0.000172924
AL118505.1	0.342225	1.13492	1.72957	4.41843e-06	2.65987e-05
AC027601.1	0.152542	0.320059	1.06913	1.20541e-06	9.24816e-06
MYZAP	3.52083	1.08274	-1.70123	1.87926e-09	6.04705e-08
C1QTNF6	0.591154	2.64814	2.16337	6.01091e-12	1.63196e-09
RADIL	0.617572	0.300535	-1.03907	0.00129347	0.00318781
RNU7-125P	0.175364	0.499604	1.51043	0.00699312	0.0135471
ERFE	0.123922	0.721099	2.54076	4.66494e-07	4.29515e-06
SUMO1P3	1.38723	2.79358	1.00991	8.42877e-07	6.91363e-06
SMIM25	0.500182	2.62858	2.39376	1.19937e-08	2.40317e-07
AC106800.4	0.4031	0.909838	1.17447	0.000757423	0.00202639
ALKAL2	0.665353	0.261855	-1.34535	6.17697e-06	3.4884e-05
MIR3619	0.122153	0.255033	1.062	0.0204631	0.0342075
MRPL3P1	0.177415	0.410227	1.2093	7.59743e-06	4.14405e-05
TNIP3	0.196499	0.488453	1.3137	0.000186384	0.00061291
PPIAP64	0.12114	0.314394	1.37589	3.12844e-05	0.000135009
BNIP3P17	0.176988	0.898081	2.3432	3.40696e-06	2.15809e-05
AC008870.2	0.207532	0.633181	1.60929	3.9859e-09	1.06553e-07
KCTD8	0.581747	0.238149	-1.28853	0.000208382	0.000674826
SIK1B	4.52737	2.03198	-1.15579	0.0245051	0.0398899
ARSE	2.56624	6.46298	1.33254	0.000498598	0.00141138
MTCO3P13	0.285501	0.625919	1.13248	0.0208452	0.0347218
RNF32	0.304497	0.629941	1.04879	1.92203e-05	8.97388e-05
MIR3136	0.0730761	0.340284	2.21927	0.0112262	0.0203977
CA4	1.14508	0.210934	-2.44058	4.93163e-09	1.23832e-07
RNU6-1196P	0.106097	0.262644	1.30772	0.00668513	0.0130377
ICAM1	9.55389	24.8647	1.37994	4.17267e-05	0.000171778
AC120498.4	0.0985944	0.498177	2.33708	0.00582299	0.0116011
RNU7-47P	0.192803	0.48656	1.33549	0.00744137	0.0143007
POLE	1.81987	3.74775	1.04219	1.32966e-08	2.61359e-07
AP001001.1	0.084273	0.26965	1.67795	6.64393e-08	8.94763e-07
MELTF-AS1	0.619697	1.49891	1.27428	8.90775e-08	1.13409e-06
MIR608	0.0969634	0.368999	1.92811	0.00121354	0.003023
RNU4-82P	0.239799	0.77589	1.69402	1.52458e-06	1.11269e-05
HLF	5.98139	2.14702	-1.47815	0.000759708	0.00202639
MIR5094	0.433862	2.95013	2.76547	1.50318e-07	1.70627e-06
AP003467.1	0.0738511	0.293878	1.99253	6.77275e-07	5.8075e-06
NMI	5.71974	11.5429	1.01299	4.47649e-08	6.56512e-07
TNFRSF9	0.309317	0.974272	1.65524	1.31115e-07	1.52862e-06
MIR1255A	0.108604	0.267606	1.30103	0.00469252	0.00967182
DNMT3B	0.379276	1.133	1.57882	4.98803e-11	5.01574e-09
HOXC-AS1	0.0376062	0.680039	4.17658	1.21393e-12	7.32402e-10
FCRL1	0.719489	2.71374	1.91524	0.0187553	0.0317288
MIR4284	0.109841	0.459616	2.06501	0.000192783	0.000630609
LBH	7.50162	15.9498	1.08826	6.71165e-06	3.74267e-05
RPS3AP38	0.184643	0.462766	1.32554	9.21136e-07	7.43196e-06
RNY3P14	0.123041	0.254754	1.04996	0.0249276	0.0405533
AC110285.6	0.316609	0.665802	1.07239	0.014934	0.0260368
SRGAP1	0.706846	1.45632	1.04286	2.85396e-08	4.63635e-07
AC116337.2	0.144343	0.462861	1.68108	0.00168499	0.00399979
AL671986.1	0.15984	0.438122	1.45471	4.88376e-07	4.46496e-06
XIAP-AS1	0.222034	0.533731	1.26533	0.000193015	0.000630609
ITK	0.694666	1.92265	1.46871	0.00129347	0.00318781
AC005730.3	0.298543	0.664359	1.15403	1.2889e-05	6.45611e-05
HMGB1P5	3.28731	7.44488	1.17934	6.32636e-08	8.62036e-07
PLPP4	0.302839	1.1732	1.95382	0.00155218	0.00372413
TONSL	1.91216	5.06993	1.40676	8.48468e-08	1.0866e-06
HEXDC-IT1	0.138142	0.296337	1.10109	0.00952986	0.017687
GRIK3	0.948736	0.290584	-1.70705	0.0012163	0.003023
TAP2	3.32044	7.78394	1.22913	4.47649e-08	6.56512e-07
TEDC2	0.517522	1.62374	1.64963	1.31115e-07	1.52862e-06
SHF	1.91932	0.870299	-1.14101	6.08019e-05	0.000236755
RXRG	0.974168	0.182687	-2.4148	2.21243e-07	2.35098e-06
LINC01614	0.0434136	1.61466	5.21694	3.24787e-11	3.90637e-09
AC103702.2	2.43576	7.44926	1.61272	5.22734e-06	3.04881e-05
RNU6-387P	0.364512	1.29194	1.82551	1.59322e-06	1.15234e-05
SLX4IP	0.983735	2.41862	1.29784	8.97589e-11	7.11519e-09
DPY19L1P2	0.156416	0.339675	1.11877	3.44603e-05	0.000146005
CYP4A22-AS1	0.0568537	0.348283	2.61493	9.3813e-09	2.02345e-07
PPIAP8	0.119432	0.299946	1.32851	0.000395176	0.00115636
AC005840.3	0.0817454	0.528011	2.69136	0.000254607	0.000798615
RPS19P1	1.27537	2.80964	1.13947	0.000291935	0.000896229
C5orf46	0.0215837	0.720059	5.0601	8.85182e-07	7.19004e-06
AC111170.3	0.248461	0.648587	1.38428	9.64434e-07	7.69846e-06
RF00154	0.555599	1.42827	1.36215	3.54545e-06	2.23209e-05
BMP5	0.836194	0.201302	-2.05448	4.65953e-07	4.29515e-06
ZNF69	1.1124	2.24134	1.01069	5.23481e-05	0.000208242
PGM5	26.3567	11.7728	-1.16272	0.000890363	0.00232129
LINC01235	0.080261	1.03497	3.68874	4.99216e-12	1.44573e-09
MIR1296	0.241893	0.621269	1.36085	0.000942099	0.00244298
AC011465.1	0.340482	1.20787	1.82682	5.73015e-08	7.99265e-07
HSPB6	492.779	228.658	-1.10775	0.0119641	0.0215313
IGKV1D-37	2.6477	0.190586	-3.79623	0.00955829	0.0177365
SLC27A6	0.407585	0.169246	-1.26798	0.00795222	0.0151068
DEFA6	239.057	5.29844	-5.49564	0.00707715	0.0137075
C5orf34	0.37604	1.17002	1.63757	1.18065e-11	2.31024e-09
FOXN2	3.00436	6.31931	1.07271	1.21436e-09	4.27487e-08
RNY4P19	0.0711425	0.348228	2.29125	0.00580976	0.0115779
HIST1H4D	0.24526	0.598839	1.28786	0.012101	0.0217613
ENAM	0.608656	0.221909	-1.45566	0.000179968	0.000594331
AC127024.6	0.317413	0.735014	1.21141	2.3273e-06	1.57277e-05
AC087362.2	0.102091	0.263091	1.3657	1.97601e-05	9.21998e-05
AC098859.1	0.162529	0.339599	1.06313	0.000121825	0.000425957
ZNF239	0.919054	2.6823	1.54525	1.3481e-10	9.12169e-09
TMEM35A	5.35498	1.79178	-1.57949	0.00107434	0.00272084
DHX37	2.55349	5.18347	1.02145	1.71841e-08	3.17651e-07
SAMSN1	2.99856	6.09633	1.02367	0.000150886	0.000510553
AC069257.1	0.189201	0.444467	1.23216	9.34946e-05	0.000341065
LINC02595	0.437466	1.62372	1.89206	1.56217e-06	1.13697e-05
CADM3	5.53177	1.97586	-1.48526	5.6832e-06	3.26386e-05
AL021807.1	0.311117	0.796371	1.35599	0.00519174	0.0105266
AC096921.1	0.160363	0.457252	1.51165	9.34946e-05	0.000341065
PSAPL1	31.076	2.41326	-3.68675	7.05167e-05	0.00026822
DPP9-AS1	0.128601	0.273671	1.08954	6.439e-06	3.6157e-05
TRAJ49	0.255534	0.883333	1.78944	0.0225729	0.0372273
SNORA5C	0.822731	2.13034	1.37259	5.92293e-06	3.37073e-05
SLC7A8	22.8475	8.45302	-1.4345	5.6832e-06	3.26386e-05
NPM1P6	0.311951	0.639075	1.03466	2.64922e-06	1.7527e-05
AC073857.1	1.02808	2.14729	1.06257	4.25434e-07	4.00712e-06
HSP90AA1	89.5661	206.312	1.2038	1.80556e-11	2.99364e-09
MUC16	0.0155159	0.868175	5.80617	5.85705e-05	0.000229689
CETP	0.496548	1.35502	1.44831	5.45722e-08	7.69546e-07
OVGP1	0.434538	0.923206	1.08717	4.85513e-05	0.000195212
TCOF1	3.65325	8.20092	1.1666	3.10054e-11	3.80473e-09
PABPC1L	0.677329	3.07773	2.18394	9.83011e-12	2.17867e-09
AL136418.1	0.167931	0.858966	2.35473	5.68266e-06	3.26386e-05
AL023584.2	0.117562	0.279393	1.24887	0.00165965	0.00394222
AC073335.2	1.29955	3.28127	1.33624	2.33192e-08	3.96626e-07
AC079780.1	0.178778	0.396927	1.15071	0.00407363	0.00853552
AL031123.3	0.111814	0.290704	1.37845	5.23083e-05	0.000208242
NALCN	0.0914091	0.320422	1.80957	0.000890363	0.00232129
MTND5P14	0.0900752	0.352273	1.96749	5.64082e-05	0.000222263
AC068522.1	0.904319	1.92119	1.08709	0.000550088	0.00153691
RNU6-1157P	0.293751	0.906448	1.62563	1.40369e-05	6.92598e-05
PILRA	1.98742	5.07496	1.3525	4.01686e-05	0.000166469
PIWIL1	0.012035	1.13209	6.5556	1.33528e-06	1.00146e-05
AC068580.4	0.291935	0.630213	1.11019	0.00155292	0.00372413
POC1B-AS1	0.161703	0.334787	1.0499	3.31822e-08	5.16274e-07
MIR3685	2.51444	5.87524	1.22441	1.233e-05	6.25134e-05
RF00586	0.196847	0.466585	1.24506	0.00012914	0.000448715
AC020978.4	1.41695	0.614068	-1.20632	0.000657534	0.0017908
AC027097.1	0.811334	1.68631	1.0555	7.29043e-06	4.00678e-05
SPDYC	0.0506353	1.05977	4.38747	2.4196e-08	4.10897e-07
AC091588.1	0.190636	0.50671	1.41034	0.000127812	0.000444386
AC100778.2	0.145591	0.334925	1.20192	1.37071e-05	6.80808e-05
OSM	0.553701	2.65813	2.26323	0.00129347	0.00318781
MIR4698	0.0853323	0.391741	2.19874	0.00217486	0.00496146
AC093535.1	0.156564	0.360271	1.20233	2.88714e-06	1.87582e-05
RF00422	0.175905	0.456035	1.37435	9.91424e-05	0.000358001
AL512604.1	0.189931	0.407213	1.10031	0.00628916	0.0123721
RNU6-702P	0.0826981	0.317264	1.93976	0.000328394	0.000988444
MIR5581	0.304744	1.15771	1.9256	4.87842e-06	2.88875e-05
LIN9	1.21235	2.53864	1.06624	5.73322e-08	7.99265e-07
AC008083.1	0.0484589	0.403906	3.05919	3.42044e-05	0.000145414
ODF2-AS1	0.199946	0.458813	1.1983	7.04856e-05	0.00026822
CHST4	0.118113	1.55503	3.71869	2.95374e-05	0.000128558
AC244205.1	1.28808	0.44656	-1.5283	0.00363063	0.00772277
IGKV2OR2-1	4.83407	0.331129	-3.86777	0.00970237	0.0179993
AC087163.3	0.0976097	0.334364	1.77632	1.6666e-08	3.11251e-07
COL7A1	1.23907	3.38198	1.44862	3.15587e-08	4.97789e-07
MIR98	0.0935936	0.311312	1.73388	2.85322e-05	0.000124843
SIGLEC10	2.24438	6.92088	1.62464	0.000214262	0.000690368
AP001273.1	0.19051	0.474767	1.31735	8.05743e-07	6.65175e-06
RPS10P14	0.126447	0.261292	1.04713	0.00570622	0.0114209
CST2	0.434448	6.53568	3.91108	9.74827e-09	2.07205e-07
FARSA-AS1	0.160702	0.408135	1.34466	0.000303855	0.000926278
AL031123.2	0.119507	0.301729	1.33616	4.6086e-06	2.75527e-05
CAPN13	3.6962	1.58816	-1.21869	0.0113801	0.0206117
POSTN	28.9335	59.6318	1.04334	0.0037254	0.00788882
RNU6-789P	0.127345	0.431776	1.76154	0.00188738	0.004407
NOP56	9.86901	20.6919	1.06809	1.79848e-10	1.12574e-08
MIR148B	0.274917	0.588231	1.09739	0.00254544	0.0056827
AC080162.1	0.482875	1.04877	1.11898	0.000113373	0.000400337
AC008740.1	0.172768	0.384672	1.15479	5.91645e-05	0.000231917
GADD45B	61.2896	16.4566	-1.89698	0.00215658	0.00492077
RNU6-1170P	0.155971	0.472893	1.60023	2.32143e-05	0.00010555
AC020978.7	0.121579	0.300627	1.30609	7.70187e-07	6.41675e-06
CENPL	0.756225	1.86789	1.30452	9.83011e-12	2.17867e-09
SEMA3B-AS1	2.54057	0.832944	-1.60886	0.0250706	0.040655
RNA5SP33	0.143982	0.405144	1.49255	0.000569298	0.00158082
AL161729.3	0.149407	0.395211	1.40338	0.000450713	0.00129771
PRR19	0.194159	0.535223	1.4629	2.43019e-06	1.63164e-05
LINC01234	0.00837893	0.566051	6.07802	1.92533e-07	2.08778e-06
AC103563.3	10.4731	1.06033	-3.3041	0.0206911	0.034562
CTD-2201I18.1	0.0827839	0.589819	2.83285	3.3533e-06	2.12964e-05
AC129510.1	0.273598	0.73988	1.43523	1.08089e-08	2.25224e-07
RPL37P1	0.356738	0.827352	1.21364	0.000568292	0.00157832
KDELC1	1.24975	2.80332	1.16549	4.20625e-09	1.11279e-07
AC109992.2	0.0641337	0.274868	2.09959	1.49965e-07	1.70627e-06
AL117381.1	0.262622	0.878747	1.74246	2.08051e-06	1.44051e-05
CDK2	3.85024	7.71109	1.00199	8.25447e-10	3.24796e-08
NEGR1	4.27426	2.11157	-1.01736	0.00774824	0.0147702
RNA5SP18	0.0141022	0.362236	4.68294	3.88757e-06	2.39947e-05
AC116407.1	1.23267	0.268003	-2.20146	0.00314355	0.00680805
PHF5CP	0.0952447	0.377194	1.9856	1.15789e-07	1.39563e-06
CXCL9	4.35663	54.3068	3.63985	3.15587e-08	4.97789e-07
DNER	2.03215	0.434079	-2.22697	9.64434e-07	7.69846e-06
BTBD10P2	0.128101	0.297394	1.21509	2.03889e-06	1.41552e-05
CIT	0.929947	2.2987	1.3056	3.39867e-09	9.40371e-08
AC060780.3	0.891545	2.29734	1.36559	1.90263e-05	8.94292e-05
AC007991.4	0.032099	1.0657	5.05313	1.02822e-07	1.27222e-06
LINC00278	0.731804	0.362101	-1.01506	0.0271131	0.0435541
SCNN1B	12.3047	0.678474	-4.18077	5.91152e-10	2.55265e-08
KLHDC7B	0.850302	4.59687	2.43461	0.000587122	0.00162057
TAGLN3	0.890809	0.296119	-1.58894	0.00270921	0.00600144
SAMD12	1.26824	2.78097	1.13276	4.23578e-06	2.56843e-05
RNU7-45P	2.53324	7.29309	1.52555	0.000735416	0.00196991
SNORD90	0.140159	0.372895	1.41171	0.00038506	0.00113204
TARBP1	1.97023	4.78499	1.28015	2.0172e-10	1.18415e-08
AC002511.1	0.442496	0.140009	-1.66014	1.62865e-06	1.17718e-05
CXCL10	4.65871	52.7627	3.50151	5.35332e-07	4.8067e-06
RF00569	0.260094	1.02898	1.98412	1.78229e-07	1.96006e-06
CDH11	2.2428	8.22301	1.87437	7.91599e-09	1.76706e-07
TRAJ3	0.410145	1.65958	2.01661	0.00189175	0.00441624
LINC00685	0.488568	1.01658	1.05709	0.000835606	0.00219587
TMPRSS5	0.128215	0.412669	1.68642	0.000784321	0.00208079
FAM81A	0.419387	1.86282	2.15114	1.43123e-09	4.88012e-08
AC097641.2	0.289208	0.677769	1.22868	1.00858e-06	7.97754e-06
AC025430.1	0.339552	0.701262	1.04632	0.000369798	0.00109211
PDLIM1P1	0.156744	0.364497	1.21749	1.5761e-05	7.63105e-05
IGSF11	0.953044	0.283259	-1.75042	0.000890363	0.00232129
AC007215.1	0.0904482	0.299953	1.72957	5.91461e-06	3.37073e-05
MYRIP	1.90614	0.879397	-1.11607	0.000109358	0.000388304
AL358072.1	0.131024	0.265634	1.01961	0.010802	0.019715
IGLVI-63	2.14977	0.0809889	-4.73031	0.00157012	0.00376413
CRYL1	36.6978	13.732	-1.41815	9.45989e-05	0.00034348
HAVCR2	1.20855	4.62468	1.93608	5.28574e-10	2.34778e-08
RPL18P10	0.225107	0.625656	1.47476	1.79056e-06	1.2673e-05
MIR5687	0.295721	0.616277	1.05934	0.0192383	0.0324498
RN7SL487P	0.115039	0.320715	1.47917	1.76773e-05	8.39932e-05
CR936218.1	0.445369	0.961921	1.11092	4.32244e-05	0.000177252
PPIAP43	0.16328	0.519384	1.66945	5.68105e-06	3.26386e-05
AC011290.2	0.275145	0.621389	1.17531	1.34296e-05	6.67483e-05
KLF4	70.9589	26.074	-1.44437	6.41938e-09	1.50897e-07
TAAR3P	0.289658	0.703265	1.27972	0.0198043	0.0333062
TRAJ9	0.190647	0.570053	1.58019	0.0296217	0.0469417
MIR4804	0.117348	0.268437	1.19378	0.0093973	0.0175006
AP001922.6	0.133253	0.287775	1.11077	0.000442048	0.00127592
CTSK	23.5093	47.5814	1.01716	0.00169989	0.00401934
CRYZP1	0.170802	0.438403	1.35993	2.22859e-06	1.51883e-05
ASCL2	3.07238	11.135	1.85767	0.00440355	0.00913602
IFI44L	1.67897	5.28533	1.65442	4.23578e-06	2.56843e-05
KRT89P	0.521014	0.155753	-1.74206	0.023129	0.0380289
SLC39A10	1.16735	3.93908	1.75463	2.04319e-13	4.92074e-10
AP002807.1	0.468164	1.36554	1.54439	1.20065e-10	8.52225e-09
ADCY3	3.49456	7.15477	1.03379	5.77818e-09	1.39137e-07
AC073842.1	0.801207	0.308735	-1.3758	0.0020485	0.00471629
FN1	46.3614	113.971	1.29767	5.6832e-06	3.26386e-05
KRT18P38	0.159088	0.406417	1.35313	5.85705e-05	0.000229689
ITIH2	0.0713888	0.589113	3.04477	0.000101719	0.000365084
AL022328.3	0.376743	0.816688	1.1162	2.3273e-06	1.57277e-05
EDN1	4.05449	10.3399	1.35062	0.000498598	0.00141138
AC100861.1	0.639428	1.41779	1.14879	8.95359e-06	4.76764e-05
FNDC1	0.767279	12.4415	4.01926	3.70782e-11	4.17274e-09
CCT2	13.4268	28.894	1.10566	1.90478e-10	1.1654e-08
LY6H	1.39555	0.416907	-1.74303	1.51444e-05	7.3769e-05
S1PR2	2.22678	4.61942	1.05275	0.00735225	0.0141332
SULT1C3	1.30018	0.371476	-1.80737	0.0258092	0.0417406
ALMS1-IT1	0.169663	0.432351	1.34953	5.11364e-07	4.63557e-06
AC140134.1	0.144339	0.323503	1.16432	2.33954e-05	0.000105666
AC087222.1	0.217435	0.587926	1.43505	3.01064e-06	1.94233e-05
SNORD12B	0.607217	2.80898	2.20976	6.36475e-09	1.50897e-07
GPR174	0.569266	1.35761	1.25389	0.00594339	0.0117917
AL359880.1	0.0696058	0.304218	2.12783	7.394e-07	6.22726e-06
MIR661	0.108791	0.422509	1.95742	0.000706889	0.00190989
AC005089.1	0.112792	0.255025	1.17697	0.00283342	0.00622705
AC068580.1	0.640083	1.87132	1.54772	1.28992e-05	6.45611e-05
MIR1249	0.0907565	0.437841	2.27033	5.80367e-06	3.32952e-05
INHBA	0.49438	7.81482	3.98252	1.4688e-13	4.92074e-10
HLA-S	0.512286	1.31163	1.35634	0.00881758	0.0165576
C10orf91	0.125009	0.258944	1.05061	0.00215463	0.00492077
SIGLEC1	1.5494	3.91801	1.33841	0.00383138	0.00808959
IER5L	4.31268	15.6236	1.85707	3.22112e-07	3.20342e-06
SNORA58	0.116401	0.344413	1.56504	0.000331112	0.000995949
HSPA8P15	0.157188	0.372161	1.24344	4.80661e-06	2.847e-05
AC013262.1	0.159825	0.353606	1.14565	0.0267247	0.0430545
CAPN9	14.4326	3.67721	-1.97265	0.0156761	0.0271671
AC008735.2	1.06259	2.50688	1.2383	2.45299e-08	4.12057e-07
SNORA70G	0.439355	0.924509	1.0733	0.000512778	0.00145039
MND1	0.88848	2.64554	1.57415	4.25434e-07	4.00712e-06
AC120114.3	0.449017	1.34183	1.57936	7.51279e-09	1.69624e-07
AQP10	11.8133	0.217411	-5.76385	1.44451e-05	7.11928e-05
STARD4-AS1	0.190466	0.455178	1.25689	1.14294e-05	5.84853e-05
RPSAP69	0.106785	0.25019	1.22832	5.23481e-05	0.000208242
RPL7P10	0.202397	0.412848	1.02842	0.00045163	0.00129771
AL049835.1	0.25355	0.722663	1.51106	0.00057233	0.00158883
TSSK3	0.171284	0.387833	1.17904	1.19009e-05	6.04086e-05
PNLIPRP3	0.80842	0.0400389	-4.33563	0.000479717	0.00136972
HPCAL4	0.64784	0.112884	-2.5208	1.31098e-07	1.52862e-06
AC020931.1	0.13186	0.276951	1.07063	5.23481e-05	0.000208242
RNA5SP217	0.172002	0.61547	1.83926	3.1764e-05	0.000136985
CRYBB3	0.149769	0.371687	1.31135	2.47363e-05	0.000111029
RNU6-190P	0.226985	0.572093	1.33365	0.000298713	0.000915874
RF01169	0.0433565	0.351773	3.02033	3.81283e-07	3.69543e-06
RPL22P19	0.142735	0.380746	1.41549	2.63425e-06	1.7527e-05
SUB1P4	0.171682	0.382366	1.15522	4.42561e-05	0.000180923
GAMT	8.1038	3.01158	-1.42808	8.08109e-08	1.04353e-06
ADRB2	2.31558	0.963305	-1.26531	1.19091e-07	1.42045e-06
CHAF1A	2.69136	5.95026	1.14462	6.42496e-07	5.55092e-06
AC007639.1	0.102638	0.313133	1.60922	4.21277e-06	2.56843e-05
TRIB2	5.259	11.4472	1.12213	3.31718e-05	0.000141301
B3GNTL1	0.333107	0.79936	1.26286	5.61336e-11	5.30096e-09
TM7SF2	8.05421	3.28972	-1.29178	2.52961e-05	0.000112843
FOXD3-AS1	0.595243	0.244138	-1.28578	0.00128582	0.00318051
AC004941.2	0.0842414	0.260656	1.62955	8.98862e-05	0.000330008
RMI2	2.29528	5.29383	1.20564	3.57497e-06	2.23513e-05
PPIAP60	0.0880032	0.272629	1.63131	3.40696e-06	2.15809e-05
AL032819.2	0.496583	0.223091	-1.1544	0.0247801	0.0403164
HOXA10-AS	0.0201214	0.507386	4.65628	1.95273e-08	3.49945e-07
UBE2V2P4	0.156269	0.318118	1.02553	0.00180147	0.00423528
SLC15A1	16.3084	1.18494	-3.78273	0.0125746	0.0224366
CD44-AS1	0.388126	1.56963	2.01583	2.32011e-07	2.43474e-06
NCAPG2	1.47777	4.18856	1.50303	1.55121e-08	2.93743e-07
RNU6-759P	0.408747	1.11418	1.4467	0.000364984	0.00108313
AC026410.2	0.351588	1.02269	1.54041	0.00100666	0.00258126
Z99127.2	0.120444	0.450301	1.90253	1.25431e-06	9.59331e-06
AL137159.1	0.137839	0.276024	1.0018	8.58323e-05	0.000316677
AC021028.1	0.176456	0.40439	1.19644	0.00518482	0.0105266
AC022400.5	0.407401	0.839853	1.04369	9.3263e-06	4.93149e-05
DPRXP4	0.282942	0.625551	1.14462	1.70668e-05	8.1363e-05
AC009237.8	0.388588	1.09992	1.50108	5.4334e-05	0.000215026
PPIAP77	0.110951	0.351622	1.66411	1.425e-05	7.02794e-05
PPIAP6	0.367572	0.921647	1.32619	1.95603e-06	1.3652e-05
RN7SL368P	0.573619	2.15213	1.9076	4.05283e-07	3.86482e-06
LDHAL6B	0.0936299	0.255785	1.44989	3.01245e-06	1.94233e-05
AC026368.1	0.218234	0.702716	1.68707	8.08046e-06	4.37457e-05
LUM	78.8106	217.747	1.46619	1.92203e-05	8.97388e-05
S100A12	9.46092	4.14681	-1.18998	1.19009e-05	6.04086e-05
LRRC32	6.76552	17.2415	1.34961	6.71165e-06	3.74267e-05
LRRC25	2.2796	4.85144	1.08963	0.000282154	0.000869645
LINC01355	0.381287	1.07323	1.49301	6.02272e-08	8.30561e-07
NHS	0.95528	2.93309	1.61842	3.15587e-08	4.97789e-07
AL391832.2	0.24981	0.814385	1.70488	7.29043e-06	4.00678e-05
MIR576	0.162483	0.379635	1.22432	0.0215433	0.0357628
RPL7P19	0.436293	0.983721	1.17295	0.000422648	0.00122448
AC092431.2	0.46695	1.18964	1.34918	2.52878e-05	0.000112843
AP001052.1	0.457186	1.83367	2.00388	6.54236e-09	1.53622e-07
FGD6	2.23936	4.89923	1.12946	6.42496e-07	5.55092e-06
TRPM5	0.105456	0.253475	1.26521	0.0280567	0.0448501
IGHV3-65	3.30264	0.322343	-3.35695	0.0254896	0.041319
SDS	0.672947	5.70747	3.08429	2.75096e-11	3.5779e-09
KRT23	0.385504	2.75516	2.83732	0.0145747	0.0254922
MCM2	4.04296	12.3983	1.61665	1.51381e-07	1.70627e-06
AL670729.1	0.356472	0.833358	1.22515	1.42612e-05	7.03184e-05
PRKDC	7.14004	17.3132	1.27787	2.29778e-11	3.30515e-09
PRIM2	1.31654	3.0922	1.23188	5.43728e-13	4.92074e-10
ENTPD5	8.67567	3.69464	-1.23154	0.00107456	0.00272084
ACTG1P21	0.151576	0.303553	1.00191	0.00135362	0.00331986
RPL9P2	0.227568	0.494946	1.12097	7.31869e-05	0.000276332
MYMX	1.61037	0.565035	-1.51098	0.000668216	0.00181295
GSTM1	12.6346	3.82616	-1.72341	0.00191577	0.00445271
CALB1	0.0640784	4.80956	6.22992	0.00594361	0.0117917
SNORA46	0.159047	0.37548	1.23928	0.0023917	0.0053843
RNA5SP474	0.504204	1.34842	1.41919	0.00017965	0.000594331
TRAJ33	0.195733	0.854737	2.12659	0.0125602	0.0224366
MTFR2	0.621779	2.67825	2.10682	7.12959e-09	1.63521e-07
AC253536.5	3.14603	1.15994	-1.43949	0.0210327	0.0350169
AC097713.2	0.273925	0.688902	1.33052	0.00296631	0.00647486
AL121769.1	0.257265	0.572605	1.15429	0.00125434	0.0031044
AC087257.2	0.232258	0.584201	1.33074	0.0168502	0.0288928
IFNG	0.182752	0.738366	2.01445	2.24315e-05	0.000102413
ALG13-AS1	0.637227	1.59574	1.32435	7.03555e-07	5.97156e-06
TACC3	3.52497	8.15039	1.20926	5.6832e-06	3.26386e-05
HMGN2P28	0.211362	0.657264	1.63676	9.79067e-08	1.2232e-06
AL365277.1	0.187273	0.53652	1.51849	1.15287e-06	8.9153e-06
STAC3	0.522553	1.6972	1.69951	6.76543e-09	1.56825e-07
EIF5AP3	0.0865755	0.266886	1.62419	7.12914e-07	6.04863e-06
RANP6	0.118594	0.27001	1.18698	0.000221536	0.000710607
CLEC4A	1.20407	2.7271	1.17945	6.17697e-06	3.4884e-05
AL137244.1	0.0960815	0.265983	1.469	1.99604e-05	9.2852e-05
C12orf75	13.1449	38.1224	1.53614	2.52961e-05	0.000112843
AC012254.5	0.0846838	0.274625	1.6973	2.71561e-05	0.000120179
LINC01594	0.0535939	0.347663	2.69755	0.00289174	0.00632769
HOXC11	0.0855489	1.45723	4.09034	7.70375e-11	6.56178e-09
LINC02585	0.531161	1.06598	1.00496	0.000206947	0.000670279
RNY4P7	0.321466	0.797795	1.31135	0.00214893	0.00492077
SH2B2	3.03054	6.18985	1.03033	0.0172583	0.0294786
HNRNPA1P36	0.125253	0.254161	1.0209	6.70914e-06	3.74267e-05
LINC01913	0.0163718	0.360513	4.46077	1.14332e-05	5.84853e-05
AL158166.1	0.328511	0.904243	1.46077	5.21737e-06	3.04881e-05
PRC1	2.37256	8.23659	1.7956	2.85396e-08	4.63635e-07
LAMC2	5.12839	36.5707	2.83411	2.00248e-08	3.54184e-07
RPL39P39	0.114668	0.458593	1.99975	0.000123758	0.000432299
AL162730.1	0.198786	0.407467	1.03547	0.000296763	0.000910408
AC147651.3	0.630154	1.46171	1.21388	0.000206947	0.000670279
TMEM25	5.24291	2.41008	-1.12129	1.19009e-05	6.04086e-05
RF00397	0.0556682	0.303999	2.44914	0.000169647	0.000566186
AC024580.1	0.247677	0.57551	1.21638	1.64015e-05	7.88317e-05
MIR302D	0.0801176	0.315179	1.97598	0.000505944	0.00143162
AC138956.2	0.421316	0.901633	1.09764	1.70609e-05	8.1363e-05
RNU6-1278P	0.0631004	0.285868	2.17963	4.79791e-05	0.00019388
AC120498.10	0.504505	0.247701	-1.02627	0.00500965	0.0102448
ADCY1	0.21533	0.708481	1.71818	0.0228745	0.0376161
PPP1R14A	32.2828	15.686	-1.04129	0.000466806	0.00133356
RECQL4	1.66562	6.66256	2.00001	2.21665e-08	3.8302e-07
CTBP1-AS	0.272698	0.561316	1.04151	4.41843e-06	2.65987e-05
RPL7P2	0.170001	0.5482	1.68916	6.1558e-05	0.000239656
AC011479.2	0.113697	0.378395	1.73469	1.39498e-06	1.0348e-05
AC099518.2	0.156257	0.445053	1.51006	2.64654e-06	1.7527e-05
AC092436.4	0.218455	0.66975	1.61628	6.02583e-05	0.000235949
AC079203.1	0.189237	0.528942	1.48291	1.05421e-06	8.28176e-06
NOTCH4	1.32544	3.11985	1.235	3.66759e-08	5.58234e-07
SAT2	25.2799	12.6284	-1.00132	4.23578e-06	2.56843e-05
AL133406.3	0.205734	0.451549	1.13411	0.00164922	0.00391864
ADAMTS6	0.231314	0.52292	1.17673	2.88714e-06	1.87582e-05
DPP6	1.66636	0.340907	-2.28925	0.000156323	0.000526408
RAC1P5	0.247507	0.50119	1.01789	0.00039541	0.00115636
AC060780.2	0.56774	1.28485	1.1783	2.93373e-07	2.9641e-06
IFITM1	54.2452	140.611	1.37415	6.54987e-05	0.000252016
AC139495.3	0.137846	0.386574	1.48769	1.20541e-06	9.24816e-06
AL034550.1	0.178983	0.641603	1.84186	5.77463e-09	1.39137e-07
NCKAP1L	2.45128	5.68464	1.21353	0.000145628	0.000494765
SPHK1	1.80363	3.85814	1.097	2.53744e-06	1.69318e-05
KRT7-AS	0.0820949	0.863318	3.39453	8.05743e-07	6.65175e-06
AP000487.1	0.188774	0.438183	1.21487	1.21436e-09	4.27487e-08
AC091492.1	0.343708	0.74789	1.12164	6.31042e-05	0.000244206
RNA5SP129	0.154882	0.382837	1.30556	0.00388782	0.00820477
H2AFZP3	0.3618	0.808228	1.15957	7.70187e-07	6.41675e-06
AURKB	3.172	8.16678	1.36437	2.24968e-05	0.000102413
HNF1B	1.98482	5.40751	1.44596	9.81014e-05	0.0003543
RAD51D	0.637201	1.42619	1.16234	1.20381e-13	4.92074e-10
RF00191	0.127953	0.266953	1.06098	0.000204024	0.000663881
AC118344.2	0.489422	1.00621	1.03978	3.72166e-05	0.000156081
GGCT	9.00393	19.3372	1.10275	2.33192e-08	3.96626e-07
AC234778.1	0.251604	0.54623	1.11835	3.07088e-05	0.000132693
NPPC	2.73062	0.886872	-1.62243	0.000135532	0.000467135
AC034102.6	0.146436	0.347556	1.24697	2.85356e-08	4.63635e-07
AL023284.4	1.52399	3.27361	1.10303	0.00235505	0.00530455
MET	4.81448	18.3074	1.92698	4.05252e-08	6.05369e-07
AC080013.6	1.97075	4.1377	1.07008	0.00039541	0.00115636
IGKV1OR-3	2.05986	0.200012	-3.36439	0.00443497	0.00920035
RPL22P11	0.191634	0.421269	1.13639	0.00062612	0.00171349
GBP5	1.09781	6.61855	2.59189	3.37463e-07	3.32865e-06
MIR3162	0.134189	0.4313	1.68442	0.00631367	0.0124192
Z93242.1	0.0891074	0.427379	2.2619	1.24802e-07	1.47832e-06
F10	5.58674	2.32207	-1.26659	7.8092e-10	3.12368e-08
AL645608.7	0.247707	0.515874	1.05839	8.81657e-07	7.16408e-06
ARL4D	7.48873	2.86894	-1.3842	0.000422648	0.00122448
AL359922.3	0.196167	0.460031	1.22965	0.000550088	0.00153691
AP001453.1	0.10962	0.28341	1.37038	0.00104138	0.00264694
DEPDC1B	1.11911	4.09557	1.87171	1.19937e-08	2.40317e-07
CKMT2	3.61398	0.784066	-2.20454	3.31822e-08	5.16274e-07
IGLVI-20	0.587059	0.129519	-2.18034	0.00246634	0.00552883
OLFML2B	3.0346	16.4043	2.43449	1.79848e-10	1.12574e-08
AC107294.3	0.11595	0.3072	1.40568	0.000107687	0.000384256
MIR378J	0.291214	0.75821	1.38052	0.000148837	0.000505195
FNDC5	2.47913	0.948799	-1.38566	0.000179968	0.000594331
AC087385.1	0.346101	0.835323	1.27114	1.99e-05	9.28124e-05
RPS8P4	0.1769	0.377287	1.09273	0.000587089	0.00162057
TMPO-AS1	0.581743	1.37554	1.24155	3.42591e-06	2.15809e-05
TPM3P8	0.273933	0.63736	1.21829	3.28282e-06	2.08732e-05
AP001324.3	0.132301	0.350105	1.40396	0.00229685	0.00519607
AC016405.1	0.189343	0.463846	1.29265	7.05167e-05	0.00026822
MIR8055	0.287369	0.710616	1.30617	0.0012791	0.00316424
GSN	111.146	51.7507	-1.1028	3.73024e-06	2.31488e-05
NOLC1	15.2674	31.5417	1.04681	1.90307e-08	3.41326e-07
ANKRD61	0.163476	0.547458	1.74367	1.27205e-10	8.82877e-09
RPS27P14	0.25263	0.665993	1.39848	0.00370721	0.00788103
ANOS1	0.485176	1.71918	1.82514	2.71371e-08	4.45853e-07
AL954705.1	0.367938	0.751773	1.03083	3.31718e-05	0.000141301
RPS20P4	0.211943	0.466014	1.13669	1.39746e-05	6.89921e-05
RPL39P29	0.16879	0.506684	1.58586	0.00240787	0.00542014
RNU6-268P	0.299958	0.742098	1.30685	0.000495464	0.00140876
CHST1	0.626291	2.40516	1.94123	8.46664e-11	6.88747e-09
C16orf89	22.8747	3.83677	-2.57579	1.4431e-07	1.65143e-06
IGLV2-34	34.069	1.56802	-4.44145	0.0251733	0.0408185
PSAT1	7.11969	16.1102	1.17809	0.0105514	0.0192926
LINC02544	0.0276484	0.57197	4.37067	1.05396e-10	7.92449e-09
ZNF738	0.691342	1.39592	1.01375	8.05743e-07	6.65175e-06
RBBP8	3.57878	7.62123	1.09056	8.05743e-07	6.65175e-06
AP001065.1	1.71782	0.45149	-1.92781	0.00112525	0.00283531
BUB1	1.38735	5.34193	1.94503	1.90307e-08	3.41326e-07
AC006033.2	0.133365	0.340207	1.35103	1.37678e-06	1.02234e-05
HOXC6	0.308171	1.11722	1.85811	1.51381e-07	1.70627e-06
RNU6-26P	0.160541	0.508254	1.66261	0.00178251	0.00419642
PLIN4	22.1235	8.0462	-1.4592	0.00024602	0.000777471
AC112694.2	0.174466	0.471056	1.43295	2.75598e-06	1.80993e-05
TUBB3	0.104541	0.410343	1.97276	2.79998e-07	2.84984e-06
AD001527.1	0.535832	1.1019	1.04013	0.0012163	0.003023
ANKLE1	0.126661	0.326003	1.36392	0.00837811	0.0158278
AC024896.1	2.07541	4.58756	1.14433	1.13486e-07	1.36863e-06
CCK	2.32937	0.415341	-2.48757	1.49822e-06	1.09863e-05
TRAJ42	0.213016	0.6433	1.59453	0.00776782	0.0148062
PCDHB13	0.677822	1.54545	1.18904	0.000156323	0.000526408
AP001542.1	0.0633592	0.552989	3.12563	1.65395e-07	1.83897e-06
AL031714.1	0.330966	0.757107	1.19382	1.55121e-08	2.93743e-07
IL10RB-DT	0.25957	0.544444	1.06866	1.55121e-08	2.93743e-07
MIR6832	0.0853313	0.577787	2.75939	0.00032575	0.000980773
IGHV7-27	1.65562	0.243371	-2.76615	0.0168729	0.0289272
LENG8-AS1	1.29525	2.79113	1.10762	3.70311e-07	3.59551e-06
PGBD5	0.144006	0.344627	1.25891	0.00222096	0.00504648
GLIS3	0.62418	1.8482	1.56609	2.13392e-06	1.46813e-05
LRRC37A15P	0.128192	0.354184	1.46619	7.12959e-09	1.63521e-07
NID2	3.08982	6.64299	1.10431	1.34296e-05	6.67483e-05
ARMC2-AS1	0.076744	0.337063	2.13489	0.000789707	0.00209431
AC092143.3	0.123855	0.318422	1.36229	1.99772e-05	9.2852e-05
VMA21	4.93047	10.5442	1.09665	1.5998e-11	2.75774e-09
LMOD1	109.47	52.4567	-1.06134	0.00305506	0.00664289
AC073210.1	0.311354	1.12045	1.84746	1.07651e-07	1.31655e-06
OLR1	0.318954	3.51769	3.46321	1.2548e-11	2.39517e-09
ADH1B	17.0853	7.53418	-1.18124	5.43505e-05	0.000215026
RNU6-1281P	0.311079	0.705065	1.18048	0.00470821	0.00970231
EPOP	0.884227	2.00818	1.1834	0.00117933	0.00294561
HIST1H2BM	0.339398	0.853687	1.33073	0.00145758	0.00353583
SIRPB2	0.329713	0.728073	1.14287	0.00235505	0.00530455
CEMIP	0.590037	5.68743	3.2689	4.17582e-11	4.40286e-09
LGR5	0.740074	3.66761	2.3091	0.00137514	0.00335558
AC023157.1	1.99035	4.77756	1.26325	0.00137514	0.00335558
AC110588.1	0.0743004	0.364909	2.2961	0.000187573	0.000616725
AC018557.2	0.211448	0.453085	1.09948	0.0104153	0.0191096
RPL7P7	0.12802	0.2792	1.12493	0.000281543	0.000869645
AC012618.2	0.354761	0.774209	1.12588	1.71841e-08	3.17651e-07
TMSB4XP2	2.07496	4.98615	1.26484	0.00882309	0.0165576
CGNL1	5.139	2.0311	-1.33923	0.00146154	0.00353583
AC004908.3	0.368421	0.822062	1.15789	0.000193003	0.000630609
RN7SKP9	0.121665	0.39321	1.69239	0.000168601	0.00056278
HIF3A	5.71368	2.69599	-1.08361	0.00661428	0.012903
ZNF600	1.24938	2.60996	1.06281	9.81601e-08	1.2232e-06
AC093520.2	0.0784904	0.436241	2.47454	5.0935e-09	1.27749e-07
AL049844.2	0.25087	0.527626	1.07258	9.32715e-06	4.93149e-05
PCDHB2	0.361349	0.749806	1.05312	0.0138789	0.0244345
KIAA1549L	0.138998	0.600237	2.11047	0.0012163	0.003023
OSMR	4.62401	13.6345	1.56005	8.34019e-09	1.83908e-07
AC017006.2	0.111581	0.324651	1.54079	9.60037e-05	0.000348463
TNFSF13B	2.99907	8.14505	1.44141	6.32636e-08	8.62036e-07
FANCI	1.41714	5.49058	1.95397	1.87926e-09	6.04705e-08
ZNF887P	0.110116	0.279436	1.34349	1.40737e-06	1.04257e-05
RNU5A-8P	0.108217	0.434729	2.00618	0.0133482	0.0236633
RPL7P20	0.178777	0.475692	1.41187	2.52961e-05	0.000112843
ATP8B3	0.152454	0.318308	1.06205	5.64252e-05	0.000222263
HS3ST6	2.75685	0.131826	-4.38631	2.36021e-06	1.59452e-05
MAGEA3	0.0132147	2.11896	7.32507	0.00031589	0.000956654
AC002116.2	0.328199	0.839888	1.35563	6.97876e-08	9.29931e-07
AL355987.4	0.125257	0.25312	1.01493	1.37678e-06	1.02234e-05
IGF2BP3	0.140478	1.33937	3.25314	8.34019e-09	1.83908e-07
CCDC14	1.23873	3.02026	1.28581	3.18279e-10	1.61897e-08
AL133367.1	0.207278	0.431047	1.05628	3.57497e-06	2.23513e-05
AP002993.1	0.375489	0.823339	1.13271	0.00124911	0.00310243
YJEFN3	0.267624	0.59955	1.16367	3.42591e-06	2.15809e-05
KLHL35	0.21012	0.73223	1.80109	3.1919e-05	0.000136985
HECW2	0.560091	1.26387	1.17412	2.79998e-07	2.84984e-06
LINC01819	0.36976	2.90447	2.97361	0.0256408	0.0414849
ESM1	0.0943689	2.26587	4.58561	9.85955e-14	4.92074e-10
AC026333.4	0.111285	0.362449	1.70351	1.4059e-05	6.93529e-05
RNU6-1316P	0.0815112	0.461857	2.50238	5.80367e-06	3.32952e-05
TNNI2	0.5015	2.02611	2.01439	1.29003e-05	6.45611e-05
MIR1276	0.158138	0.328093	1.05292	0.0220241	0.0364356
AC091045.1	0.1146	0.311033	1.44046	0.0105514	0.0192926
TRAJ34	0.148753	0.867588	2.54409	0.000456726	0.00131201
RNU4-89P	0.264887	0.623933	1.23601	0.000184283	0.000608208
IGKV1-39	100.684	15.5612	-2.69381	0.0280678	0.0448501
H19	5.05364	15.5449	1.62105	0.0153011	0.0266021
RNU6-808P	0.144528	0.477257	1.72342	3.40206e-05	0.000144661
AC008677.2	0.784265	1.78681	1.18797	0.0153011	0.0266021
CPNE7	0.590256	2.18876	1.8907	5.01275e-06	2.94899e-05
FTLP2	2.3597	5.54865	1.23353	2.33954e-05	0.000105666
AC106900.2	0.198878	0.629257	1.66176	0.00280855	0.00617427
FAM3D	86.5792	28.7717	-1.58937	0.000690104	0.00186547
CCDC200	0.329883	0.850525	1.3664	9.35121e-08	1.17744e-06
AC092032.1	0.402165	0.911179	1.17995	4.33083e-05	0.000177252
PCAT18	0.730317	0.141353	-2.36922	1.10664e-05	5.69983e-05
RNU6-123P	0.29295	0.748646	1.35363	0.000336917	0.0010088
AL136115.2	0.13234	0.561533	2.08512	4.924e-09	1.23832e-07
AC020611.1	0.153453	0.436046	1.50668	2.41537e-05	0.000109
LBX2	0.237888	0.551045	1.21189	7.59743e-06	4.14405e-05
AC008870.3	0.13243	0.365628	1.46514	0.000110698	0.000392934
AL158823.1	0.371718	0.749342	1.01141	0.000282154	0.000869645
AC117490.2	0.195381	0.442436	1.17918	5.22686e-05	0.000208242
AL592295.2	0.140722	0.480878	1.77282	3.33116e-06	2.11744e-05
AP003037.1	1.41664	0.0216134	-6.0344	1.08908e-05	5.64286e-05
MAP7D2	2.23293	0.819058	-1.4469	0.00017376	0.000576282
C3	39.1158	123.436	1.65794	0.00164954	0.00391864
AL583785.1	0.471952	1.09977	1.22049	0.0034204	0.00733094
SHCBP1	0.83188	2.50965	1.59304	1.19091e-07	1.42045e-06
HNRNPA1P50	0.214525	0.440669	1.03855	9.22151e-07	7.43196e-06
MIR4435-2HG	0.498604	2.60803	2.387	2.65699e-13	4.92074e-10
HSPE1P6	0.203617	0.721689	1.82552	4.15241e-07	3.94706e-06
AC098935.1	1.08222	2.18421	1.01311	0.00563182	0.0112751
ANKRD10-IT1	2.27976	8.10077	1.82918	2.59095e-11	3.47379e-09
GPR141	0.185036	0.501059	1.43718	8.79451e-05	0.0003231
ANKRD18A	0.176719	0.385618	1.12572	0.00905218	0.0169182
FOS	213.115	90.2108	-1.24026	0.000422648	0.00122448
PAEP	0.04309	0.757009	4.13489	0.000259086	0.000811793
AC018553.1	0.394627	0.143123	-1.46324	0.000154036	0.000520886
AP005131.2	0.113591	0.313135	1.46294	0.000121607	0.000425957
LINC01638	0.165491	0.55882	1.75563	0.0013738	0.00335558
C2orf15	0.639719	1.3027	1.026	6.99531e-06	3.87005e-05
SLC35G5	0.0881454	0.296739	1.75124	0.000918827	0.00238532
AL390729.2	0.190495	0.663669	1.80071	5.63813e-06	3.26386e-05
NLRC5	2.5753	7.22811	1.48888	4.45508e-07	4.15654e-06
IFIT2	2.22449	5.89879	1.40695	5.11364e-07	4.63557e-06
RNU6-689P	0.343077	0.74239	1.11364	0.000942099	0.00244298
TMPRSS15	30.4105	4.35783	-2.80289	0.00858144	0.0161898
AL021707.4	0.217458	0.480905	1.14501	9.45317e-05	0.00034348
INE1	0.52426	1.29698	1.30681	2.71371e-08	4.45853e-07
LIPF	3626.84	137.315	-4.72315	0.000161836	0.000542559
RNVU1-3	0.38298	0.954476	1.31744	0.000543289	0.00152399
AL445248.1	0.600852	1.38719	1.20709	0.000784321	0.00208079
AC027796.1	0.141752	0.318864	1.16957	0.000581726	0.00161368
AC068587.2	0.770931	2.77225	1.84638	0.00563097	0.0112751
PABPC1P10	0.22299	0.517663	1.21504	8.94545e-06	4.76764e-05
AL691482.3	0.585234	2.23346	1.9322	4.80661e-06	2.847e-05
NFAM1	1.09827	2.70563	1.30074	7.59414e-05	0.000284879
RNU6-658P	0.231378	0.783525	1.75973	7.76305e-06	4.23014e-05
CPNE6	0.441578	0.201462	-1.13216	0.000291863	0.000896229
IGLV5-37	21.9305	3.20215	-2.77583	0.00886244	0.0166271
AC114402.1	0.307094	0.671276	1.12823	3.25137e-05	0.000139399
RNU6-298P	0.210143	0.558872	1.41115	0.00519016	0.0105266
NEFM	0.617979	0.202268	-1.61129	0.00242484	0.00543806
AC012676.1	0.138365	0.348749	1.33372	1.2627e-08	2.51419e-07
CCKAR	2.74661	1.13435	-1.27579	0.000990116	0.00254411
GTF2IP23	0.572522	1.74339	1.60649	4.67726e-09	1.198e-07
CHTF18	1.07408	2.72422	1.34274	1.13486e-07	1.36863e-06
PKMP4	0.294371	0.782192	1.40989	5.6832e-06	3.26386e-05
PA2G4P4	0.426349	0.922502	1.11352	2.21665e-08	3.8302e-07
CERS3-AS1	0.471504	0.0825051	-2.51472	0.00031156	0.000946388
TRAJ22	0.0665585	0.420711	2.66013	0.00164955	0.00391864
IGKV2OR2-7D	0.455596	0.168526	-1.43478	0.00204924	0.004717
AC092301.1	0.251215	0.571228	1.18515	2.33935e-05	0.000105666
CHRNA1	0.0507606	0.387575	2.9327	2.01573e-10	1.18415e-08
C11orf96	96.4785	29.5792	-1.70563	0.0213389	0.035429
MAGEA12	0.00533161	1.42399	8.06115	8.10391e-05	0.000302279
AC068533.3	0.247226	0.751599	1.60413	1.31227e-06	9.88927e-06
TPTE2P5	0.227793	0.489767	1.10437	0.000668253	0.00181295
DARS2	5.14478	11.1038	1.10988	4.94334e-08	7.10584e-07
C5orf66-AS1	8.52929	1.13498	-2.90976	2.4293e-07	2.53132e-06
AL731563.3	0.121474	0.292102	1.26582	1.79243e-06	1.2673e-05
SNORA77	1.98675	4.59018	1.20814	0.00416581	0.00869965
NRCAM	0.398998	0.972161	1.28482	0.00235505	0.00530455
RAD54L	0.708397	2.41163	1.76738	6.02272e-08	8.30561e-07
TIGAR	2.80787	6.01395	1.09884	2.26184e-10	1.26616e-08
AC092375.2	0.147356	0.330955	1.16733	0.000214262	0.000690368
POLD3	3.00924	7.82305	1.37833	2.1361e-10	1.22095e-08
RNU6-1011P	0.348511	1.10362	1.66297	9.84555e-07	7.85619e-06
COLGALT1	9.41684	22.3623	1.24775	5.43728e-13	4.92074e-10
MIR4713HG	0.112746	0.395729	1.81143	0.000532898	0.00149561
MAOA	30.1641	13.1034	-1.20289	1.79243e-06	1.2673e-05
HNRNPA3P9	0.152833	0.584297	1.93474	3.18222e-10	1.61897e-08
MIR548P	0.127008	0.339794	1.41974	0.00249876	0.00558307
SCML1	1.71638	4.69324	1.45121	7.51279e-09	1.69624e-07
RNU6-1306P	0.179915	0.510815	1.50548	0.0169869	0.0291158
AC090519.2	0.120873	0.301319	1.3178	0.000122627	0.000428554
AC084018.2	0.138879	0.292945	1.0768	6.79739e-05	0.000260249
AC145343.1	0.152252	0.324587	1.09214	0.0042831	0.00891629
BHLHA15	11.3939	2.75571	-2.04776	0.0189783	0.0320245
AC104564.5	0.0811506	0.294149	1.85787	1.31664e-06	9.88927e-06
ALPG	0.0905092	14.4944	7.32322	1.31708e-05	6.58995e-05
KRT20	230.376	33.6039	-2.77729	0.000263178	0.000820909
AL590438.1	0.0690003	0.271064	1.97396	0.00837238	0.0158278
FAM24B	0.468456	1.24063	1.40509	6.32636e-08	8.62036e-07
IGLV2-33	6.68719	0.691918	-3.27273	0.0223866	0.0369284
AC090970.1	0.502199	1.00937	1.00713	0.0158662	0.0274834
MIR222HG	0.642736	2.00314	1.63997	5.64252e-05	0.000222263
FIGNL1	1.33245	3.10945	1.22258	4.67726e-09	1.198e-07
FMR1-IT1	0.196916	0.648188	1.71883	6.38519e-09	1.50897e-07
AC108704.2	0.171618	0.455564	1.40845	1.92065e-07	2.08374e-06
AC138305.3	5.07112	10.7982	1.09042	0.00977687	0.0180742
DEFB131B	0.202091	0.406709	1.00899	0.00155823	0.00373645
NEK2	1.44306	5.43548	1.91327	1.51381e-07	1.70627e-06
AL121652.1	0.12416	0.282275	1.1849	0.000349865	0.00104369
BRCA1	1.04017	3.04391	1.54911	3.18279e-10	1.61897e-08
RN7SL5P	3.06415	6.50284	1.08559	0.00953018	0.017687
AC008543.3	0.137789	0.304205	1.14258	9.08908e-05	0.000332916
MIR3155A	0.0710975	0.488168	2.77951	8.68054e-06	4.6496e-05
PITPNM3	6.10876	2.45835	-1.31319	0.00305506	0.00664289
NUP62CL	0.432843	1.48516	1.7787	6.42496e-07	5.55092e-06
AC012671.1	0.201491	0.485637	1.26916	0.01326	0.0235127
C6orf58	36.8768	14.0886	-1.38818	0.00578582	0.0115324
AC004148.2	0.454387	1.09648	1.27088	6.72358e-07	5.76762e-06
AL449212.1	0.813882	1.97177	1.2766	5.86559e-07	5.16838e-06
AC005391.1	0.129298	0.459987	1.83089	7.39415e-07	6.22726e-06
AC132192.1	0.168838	0.418592	1.30991	1.43999e-05	7.09864e-05
RNU6-704P	0.130522	0.356278	1.44871	0.0142693	0.0250407
CDH5	4.97413	10.9639	1.14025	6.42496e-07	5.55092e-06
P3H4	3.51285	7.83041	1.15645	6.13914e-07	5.36156e-06
AL023653.1	0.276078	0.819049	1.56887	1.63229e-05	7.88317e-05
TRAJ4	0.254435	0.788244	1.63135	0.00414382	0.0086784
AL450344.3	0.14211	0.382326	1.42779	7.48242e-05	0.000282346
AC048341.2	0.677851	2.42947	1.8416	2.09444e-09	6.57389e-08
ZNF774	0.413344	1.21086	1.55061	2.07972e-05	9.58853e-05
IL17C	0.135319	0.880838	2.70252	0.00754263	0.0144454
IFITM10	0.576321	1.31808	1.1935	4.25434e-07	4.00712e-06
AL162727.2	0.0802198	0.3511	2.12985	1.36897e-08	2.68843e-07
GBP1	8.90634	20.8315	1.22586	6.31089e-05	0.000244206
RNU7-84P	0.536369	1.70859	1.67151	5.71789e-05	0.00022515
TGIF1	3.78826	7.65872	1.01557	2.74282e-09	8.00726e-08
AC005785.2	0.45964	1.05257	1.19534	2.33935e-05	0.000105666
PODNL1	0.566956	1.85053	1.70663	6.13914e-07	5.36156e-06
AARD	1.40941	0.528183	-1.41598	0.0194317	0.0327023
STEAP2	3.09373	7.20368	1.21939	4.45508e-07	4.15654e-06
AL031281.1	0.140015	0.412428	1.55857	1.38775e-05	6.88799e-05
PCDH12	1.05556	2.44385	1.21114	4.25434e-07	4.00712e-06
DDX31	1.35096	2.79082	1.0467	2.0172e-10	1.18415e-08
CCL22	2.29412	4.69473	1.0331	0.000948231	0.0024469
BTNL9	0.827554	1.8444	1.15623	0.000105477	0.000376802
GAS6-AS1	0.364705	0.861869	1.24074	0.000647046	0.00176312
RNU6-450P	0.233646	0.516425	1.14423	0.00463167	0.00957455
IL11	0.233635	2.78791	3.57686	1.26288e-08	2.51419e-07
AC124283.4	0.345527	0.771621	1.15909	1.77516e-05	8.39932e-05
AL157402.2	0.108316	0.335086	1.62929	0.00310466	0.00674602
AC027702.1	0.223725	0.747557	1.74046	9.81601e-08	1.2232e-06
BMP1	2.4067	7.12773	1.56638	6.31515e-11	5.71521e-09
HLA-DQA1	15.0329	33.1702	1.14176	0.0011434	0.00287006
AC109460.1	0.115337	0.314171	1.44569	8.97589e-11	7.11519e-09
B4GALNT2	0.795635	0.144915	-2.4569	0.000513598	0.00145233
AC092115.1	0.514855	1.0317	1.00279	4.66494e-07	4.29515e-06
RN7SL138P	0.959765	2.87637	1.5835	1.71841e-08	3.17651e-07
AC018665.1	0.988475	2.09537	1.08393	1.79243e-06	1.2673e-05
RN7SL493P	0.224766	0.621406	1.46711	0.00121247	0.003023
NTAN1P2	0.399339	0.887898	1.15278	4.66494e-07	4.29515e-06
AC011447.3	0.147833	0.509906	1.78626	9.12147e-05	0.000332916
CDCA2	0.803948	3.57698	2.15357	9.25592e-09	2.00038e-07
CALU	22.0908	45.9211	1.05571	5.19944e-09	1.28186e-07
C8orf76	1.4999	3.15072	1.07082	2.45299e-08	4.12057e-07
AC005884.1	0.334356	0.166963	-1.00186	0.00202966	0.00468187
SAA4	0.0518845	0.588658	3.50405	0.0254004	0.0411775
ZNF860	0.482278	1.21345	1.33117	4.23578e-06	2.56843e-05
RPS15AP40	0.324797	0.670883	1.04652	0.000626467	0.00171349
PARPBP	0.85841	2.49599	1.53987	4.47649e-08	6.56512e-07
ATAD2	1.93841	9.19026	2.24523	5.31135e-12	1.48432e-09
MYH11	622.036	295.065	-1.07596	0.00352138	0.00751764
LINC00460	0.0573203	0.709792	3.63028	5.41641e-06	3.15654e-05
AC244093.4	0.174695	0.599524	1.77898	3.85487e-08	5.82331e-07
SMTNL1	0.141893	0.71533	2.33381	1.37619e-06	1.02234e-05
AC138150.2	0.103743	0.306157	1.56125	0.000606363	0.00166643
IGLV3-24	1.58002	0.276878	-2.51262	0.00332381	0.00715596
CENPU	2.00557	4.91077	1.29194	7.29043e-06	4.00678e-05
TRAM1	39.9767	82.8953	1.05213	1.00858e-06	7.97754e-06
NFE2L3	3.04557	14.0906	2.20995	7.10254e-11	6.09752e-09
MYO1B	2.81354	7.00888	1.3168	4.72477e-10	2.16047e-08
MIR4420	0.269236	0.802051	1.57482	0.0199702	0.0334841
FAM19A4	6.3557	0.770568	-3.04406	0.00103358	0.00264048
HLA-DQB1-AS1	1.11961	3.33186	1.57333	0.000145628	0.000494765
CYP51A1P2	0.143621	0.322745	1.16813	7.59414e-05	0.000284879
PRIM1	1.84823	3.87163	1.0668	2.43226e-07	2.53132e-06
AC027796.2	0.197659	0.440944	1.15758	0.000100869	0.000363992
KLRC4	0.114444	0.355097	1.63357	0.000450163	0.00129771
NPTX1	6.15348	1.53386	-2.00423	0.0050521	0.010287
GUCA2B	15.7027	0.632269	-4.63433	0.000281978	0.000869645
ZNF724	0.302612	0.85921	1.50554	2.1114e-07	2.25687e-06
BMS1P4	0.158325	0.344996	1.1237	1.03031e-07	1.27222e-06
HLA-DPA3	0.146278	0.479618	1.71317	0.000134744	0.000466396
FAR2	1.79773	4.43171	1.30169	3.66759e-08	5.58234e-07
RNU6-302P	0.0698594	0.301685	2.11052	2.80031e-05	0.000123123
ID1	150.356	69.0344	-1.123	1.45508e-05	7.12773e-05
CELSR3	0.274074	1.20164	2.13237	2.33192e-08	3.96626e-07
SLAMF9	0.0989823	0.390817	1.98125	0.0134517	0.023839
AC013244.2	0.341417	0.711766	1.05987	0.0102134	0.0188099
AL137802.2	0.0713189	0.270766	1.92469	2.59476e-05	0.00011563
DMBX1	0.0202325	0.47114	4.54141	9.34204e-09	2.01699e-07
AC063965.1	0.205428	0.452994	1.14086	0.000139403	0.000479466
OGFR-AS1	0.195322	0.41798	1.09758	3.31692e-05	0.000141301
NUTF2P6	0.113405	0.355079	1.64666	1.13686e-05	5.84853e-05
IGHV2OR16-5	0.737104	0.111342	-2.72687	0.00269254	0.00596572
SNRPCP4	0.11973	0.244797	1.0318	0.00263192	0.00584932
DCBLD1	1.59841	3.49886	1.13024	1.13486e-07	1.36863e-06
AC008555.8	0.403877	1.04544	1.37212	2.0172e-10	1.18415e-08
MIR567	0.0704627	0.313631	2.15414	0.0014317	0.00347641
AC093536.1	0.131323	0.281134	1.09814	0.000626328	0.00171349
RPS15AP30	0.276692	0.656691	1.24694	0.000333917	0.00100144
TM4SF19	0.0940986	0.396091	2.07359	5.85891e-07	5.16838e-06
MPZ	3.74292	1.18429	-1.66014	1.01194e-05	5.2797e-05
PSCA	1199.48	128.415	-3.22352	9.12147e-05	0.000332916
RNU6-1238P	0.066754	0.412004	2.62573	9.04581e-06	4.81438e-05
RNU4ATAC11P	0.404828	0.840114	1.05327	0.00483431	0.00992543
AC253536.6	0.176738	0.389014	1.13821	2.62985e-05	0.000116534
CASC8	0.213296	1.26554	2.56883	0.000918396	0.00238532
MIR4645	0.214295	1.00438	2.22863	0.000537963	0.00150944
PCP2	0.170059	0.407662	1.26134	0.00322963	0.00698108
GFRA3	4.9099	1.24092	-1.98428	1.00858e-06	7.97754e-06
MZT1	5.0403	11.0909	1.13779	1.63273e-08	3.05189e-07
AC103691.1	0.809231	3.74077	2.20871	1.95522e-06	1.3652e-05
RBMS3-AS3	0.619054	0.288812	-1.09994	0.00624342	0.0123257
AC138393.3	0.174328	0.476997	1.45217	4.23413e-06	2.56843e-05
AL590133.1	0.0936062	0.310285	1.72892	1.44599e-07	1.65386e-06
RPL26P27	0.460142	0.924238	1.00619	2.84247e-05	0.000124398
AIFM3	0.12326	0.264925	1.10389	0.0090534	0.0169182
AC073517.1	0.153308	0.369908	1.27073	2.84224e-05	0.000124398
CCDC138	0.460508	0.985903	1.09822	6.02272e-08	8.30561e-07
AP000919.1	0.139482	0.354341	1.34506	2.04311e-06	1.41552e-05
UBE2T	5.75706	17.3334	1.59015	2.43226e-07	2.53132e-06
AK3P5	0.196026	0.392229	1.00066	0.000367968	0.00109169
AC040162.2	1.02247	2.08929	1.03096	0.00716114	0.0138147
UBE2CP3	0.121865	0.294564	1.27329	0.00078578	0.00208416
MIR1205	0.110155	0.317219	1.52594	0.00883475	0.0165778
GABRA5	0.556283	0.134888	-2.04406	0.00139251	0.00339683
SNHG12	1.53463	3.23868	1.07751	1.24963e-07	1.47832e-06
AC123912.4	0.616333	0.157045	-1.97254	1.5284e-08	2.93258e-07
LINC00622	0.135431	0.337656	1.31799	0.00578582	0.0115324
AL590723.1	0.288289	0.57912	1.00635	7.59414e-05	0.000284879
KIF26A	1.25132	3.63746	1.53949	0.00491587	0.0100596
RNU6-1153P	0.234815	0.552403	1.2342	0.00130765	0.0032213
AC080013.3	0.108683	0.294504	1.43816	2.3534e-05	0.00010627
SLCO4A1	4.27176	9.01186	1.07699	0.00146154	0.00353583
AP002812.1	0.299502	0.722617	1.27067	0.000111271	0.000394903
RF00212	0.13841	0.310509	1.16569	0.00284783	0.00625745
HELLS	0.683985	3.23469	2.24159	3.70782e-11	4.17274e-09
AL590762.4	0.138241	0.288995	1.06386	0.00109754	0.00277613
IGHV3-37	2.47695	0.137251	-4.17368	0.00469417	0.0096743
AL596275.1	0.256845	0.539079	1.0696	3.1919e-05	0.000136985
AC005546.1	0.255531	0.770635	1.59255	3.4318e-05	0.000145868
LINC01232	0.647858	1.35621	1.06583	1.29003e-05	6.45611e-05
WDHD1	0.744118	2.20957	1.57016	1.68568e-09	5.58125e-08
AC105399.1	0.273669	0.594394	1.11899	0.000647011	0.00176312
LRAT	0.820032	0.121477	-2.75499	4.33386e-05	0.000177252
NEK5	0.208331	0.469927	1.17356	2.53744e-06	1.69318e-05
AC103810.5	0.125092	0.437385	1.80592	0.00941271	0.0175278
HNRNPA1P59	0.187317	0.482356	1.36461	2.01359e-07	2.16967e-06
AC087239.1	0.20088	0.432442	1.10617	0.0156757	0.0271671
MIR378G	0.14272	1.01205	2.82602	1.47119e-05	7.20179e-05
AC020951.1	0.125177	0.289692	1.21055	0.00688259	0.0133724
AC078778.2	0.10521	0.342621	1.70335	1.43675e-07	1.65143e-06
KCNMB2-AS1	0.0216515	0.573059	4.72614	2.93292e-08	4.76106e-07
RSPO2	2.44353	0.595886	-2.03586	1.84752e-05	8.69139e-05
SGCA	10.528	3.76543	-1.48334	0.000357613	0.00106228
RNU6-1280P	0.851952	2.0397	1.25951	0.000161715	0.000542559
AC107294.2	0.188361	0.395523	1.07026	0.00754765	0.0144454
RNU6-46P	0.16141	0.454005	1.49197	0.00607705	0.012052
MIR4482	0.616319	1.28434	1.05928	0.00171454	0.00405352
SH3GL2	0.988767	0.182627	-2.43673	5.16969e-08	7.40751e-07
NEB	0.0437861	1.05104	4.5852	3.7717e-10	1.85762e-08
RN7SL268P	0.249062	0.557882	1.16346	4.83432e-05	0.000195212
AL031717.1	0.420608	1.26108	1.58411	7.32895e-08	9.65927e-07
MIR3174	0.238756	1.09826	2.20161	2.25006e-05	0.000102413
MIR1303	0.134507	0.309264	1.20116	0.00774157	0.0147702
RNU6-638P	0.407834	0.902429	1.14583	0.000737478	0.00197412
F12	1.3983	3.03086	1.11605	0.0108215	0.019715
AC068790.5	0.302202	0.66689	1.14194	2.2495e-05	0.000102413
AC091390.3	0.723872	1.87474	1.37288	5.11128e-07	4.63557e-06
AC090948.3	0.327081	0.936791	1.51808	4.06234e-07	3.86482e-06
MIR5009	0.111141	0.59525	2.42111	3.94564e-05	0.000164458
SNORD11B	0.184192	0.580501	1.65609	0.000256951	0.000805451
HLA-DPB2	0.200661	0.647065	1.68915	4.5013e-05	0.000183135
RPL11P3	1.71004	3.5694	1.06166	4.41843e-06	2.65987e-05
AC021851.1	0.162803	0.428284	1.39544	3.01365e-06	1.94233e-05
AC073585.1	0.129598	0.60374	2.21988	5.19342e-08	7.40751e-07
AP000786.1	0.239005	0.895537	1.90571	9.51087e-06	5.02374e-05
KLF15	5.88397	1.4725	-1.99852	2.3204e-07	2.43474e-06
OAS3	8.2426	22.7223	1.46294	5.35332e-07	4.8067e-06
AC105219.1	0.0622535	0.484506	2.96029	5.78417e-08	8.05851e-07
PIM1	35.9629	16.4959	-1.1244	2.73431e-05	0.000120319
AL359075.1	0.150093	0.915824	2.60921	5.42827e-08	7.69546e-07
PRSS22	4.88903	12.275	1.3281	0.000302032	0.00092098
AC073487.1	0.284339	0.67729	1.25216	3.13921e-06	2.01296e-05
RNU6-479P	0.0836918	0.311815	1.89753	0.00021971	0.000707269
GAL3ST4	2.17421	4.52103	1.05616	7.59414e-05	0.000284879
UBE2R2-AS1	0.401334	0.865773	1.10918	0.000302014	0.00092098
AP000873.2	0.45559	0.924439	1.02084	4.06038e-06	2.48567e-05
AC017083.1	0.109879	0.292504	1.41255	1.87251e-06	1.31579e-05
BCL2A1	3.90923	9.50485	1.28178	1.14294e-05	5.84853e-05
AC108727.1	0.186606	0.528063	1.50072	7.25514e-05	0.000275492
RPL7AP3	0.156852	0.458463	1.5474	1.21977e-07	1.45408e-06
AC008569.2	0.125861	0.512832	2.02666	1.08122e-07	1.31655e-06
MAL	305.988	7.42863	-5.36423	3.70782e-11	4.17274e-09
RNU6-1079P	0.103432	0.414169	2.00154	0.000361918	0.00107448
AL391244.3	0.491378	1.25098	1.34815	1.68568e-09	5.58125e-08
RNASE2	0.56522	1.93271	1.77374	2.16311e-05	9.92246e-05
RNU1-122P	0.12939	0.350406	1.4373	0.000995987	0.00255828
IGHV3OR16-12	2.56696	0.372894	-2.78322	0.0258352	0.0417795
B3GALNT1P1	0.167855	0.375798	1.16274	0.000948034	0.0024469
VAV1	2.42043	4.8963	1.01643	0.00150659	0.00362825
AC069257.2	0.129191	0.359791	1.47766	0.00106762	0.00271087
CRIP1P4	0.184344	0.642541	1.80139	0.000120445	0.00042297
TRAJ31	0.894465	3.54756	1.98773	0.00129736	0.00319668
AGPAT4-IT1	0.130138	0.291979	1.16582	0.000140533	0.000480115
AC000120.1	0.136063	0.336164	1.30489	1.88427e-05	8.8585e-05
AC018742.1	0.544606	0.0788164	-2.78864	0.0292167	0.0464729
RN7SL246P	0.156784	0.4962	1.66214	1.53529e-06	1.12013e-05
AC022973.3	0.128539	0.43294	1.75196	3.80885e-06	2.36299e-05
OBP2B	0.00624052	0.719508	6.8492	0.0035843	0.00765045
AC005840.2	0.234493	0.669784	1.51415	7.36145e-07	6.20453e-06
EZH2	1.80089	5.32869	1.56507	4.47649e-08	6.56512e-07
AL513185.1	0.133714	0.53674	2.00508	0.000630575	0.00172451
NDUFB8P2	0.261261	0.569477	1.12414	5.01275e-06	2.94899e-05
ANTXR1	9.79062	23.9195	1.28871	9.32715e-06	4.93149e-05
SEM1P1	0.360911	1.12061	1.63457	4.75142e-06	2.83909e-05
AC007496.1	0.123676	0.334597	1.43585	3.54798e-05	0.000150189
AL513218.1	0.184763	0.436808	1.24132	1.43832e-06	1.06016e-05
RNF207	0.815832	2.40211	1.55796	6.76543e-09	1.56825e-07
IGKV2D-30	35.4097	3.55856	-3.31478	0.0213275	0.035429
FNDC3B	5.2562	10.7779	1.03598	2.33356e-09	7.15888e-08
SLC16A1-AS1	0.346753	0.735535	1.08489	5.6832e-06	3.26386e-05
AC107993.1	0.206382	0.50915	1.30278	0.000167532	0.00056004
IGKV1OR2-1	0.73917	0.104123	-2.82762	0.000813106	0.00214667
C5AR1	5.18379	11.9293	1.20243	0.000948231	0.0024469
EMX1	0.138433	0.646878	2.2243	0.00725587	0.01399
HSPE1P4	0.257318	0.857348	1.73633	1.40603e-06	1.04228e-05
E2F7	0.348465	1.56766	2.16953	7.51279e-09	1.69624e-07
AC092757.2	0.257761	0.655058	1.34559	3.86051e-05	0.000161256
PPIAP20	0.209831	0.58197	1.47171	0.000213979	0.000690368
M1AP	0.183857	0.954793	2.3766	5.92516e-06	3.37073e-05
AC005086.2	0.367092	0.964398	1.39349	0.0101029	0.0186135
AC006970.1	0.688634	2.41517	1.81032	5.22734e-06	3.04881e-05
NRXN1	0.641718	0.215701	-1.57291	0.000890363	0.00232129
AC007879.3	0.0907951	0.277779	1.61325	0.0250578	0.040655
ZNF831	0.301771	0.682463	1.1773	0.0181007	0.0306882
CD22	2.59053	6.69571	1.36999	0.0256473	0.0414849
AP005136.2	0.169183	0.393736	1.21865	5.60381e-07	4.98627e-06
PTH2R	0.0350578	0.328874	3.22973	0.0222815	0.0368502
PLAC8L1	0.249426	0.517207	1.05213	0.00175166	0.00412512
RNU6-322P	0.633568	1.74966	1.46551	2.58355e-05	0.000115178
EMBP1	0.177237	0.4309	1.28168	0.0039401	0.00828451
SIDT1-AS1	0.152141	0.327134	1.10447	0.00414829	0.00868693
CD36	6.04068	2.44845	-1.30284	0.00017376	0.000576282
MIR3153	0.136354	0.793641	2.54113	1.19322e-05	6.05529e-05
P4HA3	0.154765	1.09754	2.82613	2.07962e-12	9.41027e-10
AL390728.4	3.70742	8.85751	1.25648	9.25592e-09	2.00038e-07
SNORD111B	0.0747205	0.340686	2.18887	0.000319933	0.000968359
C6orf15	0.0116193	2.99262	8.00875	0.0144941	0.025429
RPL39P3	31.2853	74.5076	1.2519	2.63007e-05	0.000116534
PPIAP42	0.369949	0.968368	1.38823	2.00248e-08	3.54184e-07
IGKV2-40	4.4785	0.463224	-3.27323	0.0152571	0.0265874
ALPP	0.0116575	3.87092	8.37527	9.53853e-08	1.20033e-06
FOXP1-AS1	0.16092	0.402096	1.3212	0.000296761	0.000910408
DGKZP1	0.755286	1.93236	1.35527	0.000135624	0.000467135
MIR3161	0.205293	0.678356	1.72436	8.02217e-05	0.000299281
NLRC3	1.11377	2.73185	1.29443	0.000668253	0.00181295
NUP155	2.73552	5.9837	1.12922	2.0172e-10	1.18415e-08
AC004241.3	0.347281	0.919599	1.4049	2.43019e-06	1.63164e-05
AC018904.1	0.945628	2.21566	1.22839	1.55121e-08	2.93743e-07
LONRF2	1.60456	0.779371	-1.04179	0.00774824	0.0147702
RNU7-151P	0.128415	0.420228	1.71035	0.00189119	0.00441542
RPS2P1	0.157401	0.326115	1.05094	8.17293e-05	0.000303364
FMO1	0.287939	1.49611	2.37738	1.08136e-07	1.31655e-06
MIR22HG	10.5133	5.15187	-1.02904	1.08153e-08	2.25224e-07
AC090617.6	0.108206	0.28052	1.37433	0.00272678	0.00601948
IGBP1-AS1	0.113605	0.373824	1.71833	2.37991e-08	4.04472e-07
AP3M2	1.28949	2.9291	1.18366	1.2548e-11	2.39517e-09
AL138752.1	0.377022	0.758645	1.00878	3.06618e-05	0.000132693
SLC22A1	0.0843468	0.540199	2.67908	4.85513e-05	0.000195212
PIEZO2	0.354699	0.766472	1.11164	0.00137514	0.00335558
AC005753.1	0.190775	0.417502	1.12991	0.00141746	0.00344327
AL592437.1	0.0992384	0.299795	1.595	6.08176e-06	3.4571e-05
HSD3BP5	0.122348	1.54161	3.65538	0.0168453	0.0288928
RNU4ATAC12P	0.26406	0.980992	1.89338	1.38412e-06	1.0271e-05
RPS20P24	0.366373	0.77577	1.08232	0.00465333	0.00959376
L3MBTL4-AS1	0.158252	0.38762	1.29242	4.6086e-06	2.75527e-05
C11orf86	44.3878	3.7949	-3.54803	0.0306738	0.0483431
BRIP1	0.375218	1.42211	1.92223	1.98401e-09	6.28175e-08
MTBP	0.228703	0.900184	1.97674	2.21494e-12	9.62172e-10
AC141557.1	0.789621	1.62583	1.04194	0.000272681	0.000845608
HOXA13	0.427407	3.91645	3.19587	2.76737e-08	4.54326e-07
NUP205	5.23031	10.4894	1.00396	3.18279e-10	1.61897e-08
MMP25-AS1	0.471248	1.4258	1.59722	5.28574e-10	2.34778e-08
AC107072.1	0.16756	0.446811	1.41499	0.00278194	0.00613688
AP000941.1	0.126562	0.265821	1.07061	0.000135301	0.000467135
KCNIP2-AS1	0.114721	0.269086	1.22994	1.23528e-05	6.25309e-05
TEAD4	3.31405	10.5749	1.67397	1.33351e-11	2.45457e-09
CBWD4P	0.219944	0.465	1.0801	0.000394943	0.00115636
AC083904.1	0.136847	0.290886	1.08789	0.00191896	0.00445965
WSCD2	2.50644	1.04119	-1.26741	0.00024602	0.000777471
AP000781.1	0.213458	0.455102	1.09224	0.000351441	0.0010481
THBS2	3.80104	28.9578	2.92949	6.25095e-10	2.65177e-08
TFF2	1549.9	215.592	-2.8458	0.00257013	0.00571608
ADIPOQ	1.2351	0.601893	-1.03705	0.000223324	0.000715322
TCTE3	0.29088	0.633261	1.12238	1.64202e-06	1.17861e-05
AC005838.2	0.468791	1.01439	1.1136	0.000250271	0.000790215
RNA5SP122	0.20879	0.685015	1.71408	5.83847e-05	0.000229648
TRAJ23	0.10351	0.477695	2.20632	0.00137443	0.00335558
AL390066.1	0.204035	0.652233	1.67657	7.69613e-08	1.00216e-06
AC099568.2	0.194768	0.470968	1.27388	8.59435e-06	4.60457e-05
PCOLCE2	2.32475	0.520516	-2.15906	1.87251e-06	1.31579e-05
AC007376.2	0.0689717	0.353077	2.3559	2.4408e-09	7.39888e-08
SMYD3-IT1	0.106486	0.334566	1.65163	3.36942e-05	0.000143385
AP4B1-AS1	0.226996	0.619337	1.44806	4.66494e-07	4.29515e-06
HEYL	3.33452	12.1556	1.86607	8.05743e-07	6.65175e-06
LINC01954	0.37314	0.148703	-1.32728	0.0179495	0.0305415
LYNX1	15.1382	3.25887	-2.21575	0.00452688	0.00936149
NCAPG	1.21939	4.14093	1.7638	6.72358e-07	5.76762e-06
NUF2	0.960045	3.63019	1.91887	1.55121e-08	2.93743e-07
TMSB4XP8	44.4035	93.5146	1.07452	0.00175166	0.00412512
RF00494	0.107603	0.312041	1.53601	3.84385e-05	0.000161019
ACSF2	6.07307	2.83217	-1.10052	0.00164954	0.00391864
NT5C1A	0.374185	0.118249	-1.66193	3.32416e-05	0.000141542
AC061992.1	0.147772	0.329371	1.15634	1.34284e-05	6.67483e-05
SHISAL2A	0.653178	1.554	1.25044	0.00716114	0.0138147
LINC01058	0.128588	0.286023	1.15337	0.00540673	0.0109119
POU5F1P4	0.144554	0.394896	1.44986	3.57462e-06	2.23513e-05
MSR1	0.739857	5.18228	2.80827	4.77678e-13	4.92074e-10
HSPE1P8	0.158319	0.459532	1.53733	5.44035e-06	3.15873e-05
AP000866.6	0.24168	0.616934	1.35202	5.86559e-07	5.16838e-06
UBE2Q1-AS1	0.0942659	0.342979	1.86331	1.22673e-06	9.40843e-06
TFEC	0.391412	1.32098	1.75485	1.19091e-07	1.42045e-06
RAD54B	0.210365	0.73836	1.81143	1.00858e-10	7.65959e-09
AL844908.1	0.120717	0.301197	1.31908	5.74473e-05	0.000226043
IGKV1OR10-1	4.9666	0.419106	-3.56687	0.0197392	0.0331992
ELFN2	0.0286672	0.309568	3.43278	0.00104159	0.00264694
SIGLEC7	0.543054	1.5298	1.49418	1.14294e-05	5.84853e-05
RAB3IP	1.10502	2.4678	1.15915	5.48138e-09	1.3377e-07
RBPMS2	41.8555	17.3714	-1.2687	0.000498598	0.00141138
AC023449.1	0.133632	0.471441	1.81881	0.000895833	0.00233527
KRT18P28	0.129992	0.274687	1.07937	0.00433703	0.00902301
SLC25A4	18.3354	7.42133	-1.30488	9.64434e-07	7.69846e-06
RPL23AP48	0.170188	0.365509	1.10278	0.000254559	0.000798615
PHF6	1.80315	4.18863	1.21596	2.53538e-10	1.38711e-08
AC012020.1	0.0537631	0.278679	2.37391	3.00082e-08	4.80729e-07
PRRX1	1.42217	5.55189	1.96489	1.13897e-08	2.34044e-07
RPS29P9	0.0876181	0.303081	1.7904	0.0026128	0.00580742
IGLV3-32	1.42699	0.0956624	-3.89888	0.000124441	0.000434403
AC008429.4	0.142009	0.313557	1.14274	0.00205936	0.00473898
AC073575.2	0.128003	0.352199	1.46021	3.27142e-06	2.08732e-05
SRD5A3-AS1	0.120092	0.284799	1.2458	1.77577e-05	8.39932e-05
AL121992.3	0.405854	0.959312	1.24104	3.71872e-05	0.000156081
AL109615.3	0.0851541	0.477762	2.48814	1.98401e-09	6.28175e-08
AP005131.3	0.143984	0.362634	1.3326	0.003504	0.00749895
RNA5SP207	0.402137	0.922004	1.19708	0.00124168	0.00308501
AL353708.3	0.120528	0.293807	1.2855	0.000121792	0.000425957
PAICS	6.87771	16.1411	1.23074	6.41938e-09	1.50897e-07
C4BPB	1.25611	2.92748	1.2207	0.00661428	0.012903
KIF26B	0.334081	2.03688	2.60809	6.31515e-11	5.71521e-09
RNU2-68P	0.241972	0.749087	1.63029	3.16103e-06	2.02231e-05
2020-09-05	3.90214	1.61561	-1.27219	0.00342324	0.00733094
AC079331.2	0.138563	0.323507	1.22326	0.000221819	0.000710607
CLEC7A	1.06677	2.76109	1.37199	1.153e-06	8.9153e-06
AL136982.3	0.0897069	0.270202	1.59075	7.03276e-06	3.88978e-05
AC107081.2	0.179585	0.518806	1.53053	3.21959e-07	3.20342e-06
AC113143.1	0.308508	1.02637	1.73417	8.57868e-06	4.60457e-05
AC011498.6	0.160613	0.340888	1.08571	0.00063545	0.00173719
TMEM206	1.1594	2.72357	1.23212	2.1361e-10	1.22095e-08
ACAN	0.0694675	1.09992	3.98491	6.59938e-13	5.11923e-10
MIR331	0.77595	1.65596	1.09364	0.000271732	0.000845608
FAM49B	3.87405	7.95719	1.03842	1.51158e-09	5.08228e-08
ITGA2	4.57242	10.3578	1.17968	2.07972e-05	9.58853e-05
AC245100.3	0.029533	0.393113	3.73454	0.00678307	0.0132004
NMB	3.29163	6.8268	1.05241	0.000712618	0.00191631
FAM180B	0.863436	0.180329	-2.25945	7.53873e-06	4.14011e-05
AC092681.1	0.0857259	0.33752	1.97717	1.14319e-05	5.84853e-05
SNORA1B	0.163549	0.627899	1.94081	0.000256812	0.000805133
AC254562.1	0.146234	0.374984	1.35855	0.000115153	0.000406488
ZNF321P	0.596978	1.35247	1.17984	5.22734e-06	3.04881e-05
AC010326.3	2.85077	6.16432	1.11259	1.6654e-07	1.83897e-06
SNORD12C	0.516198	1.25776	1.28486	9.10148e-05	0.000332916
ENHO	1.95308	0.390028	-2.3241	6.4384e-06	3.6157e-05
MIR579	0.0805803	0.341265	2.08239	1.51614e-05	7.38187e-05
RPS24P8	1.62803	3.41519	1.06884	0.000135624	0.000467135
AC009087.1	0.130885	0.35414	1.43602	2.48423e-05	0.000111437
MIR4525	0.113771	0.579533	2.34876	1.10132e-05	5.67377e-05
AC008050.1	0.139957	0.349071	1.31854	0.000204752	0.00066605
HSPBAP1	0.86644	1.75472	1.01807	1.20065e-10	8.52225e-09
HIST1H3F	0.221803	0.45796	1.04594	0.0237254	0.0388566
NCAPH	1.77754	5.64284	1.66654	6.13914e-07	5.36156e-06
HMGA1P2	1.06271	2.23453	1.07223	9.22151e-07	7.43196e-06
ACER2	16.6313	5.67214	-1.55194	0.014223	0.0249616
CLCA1	55.4158	3.65884	-3.92084	0.000784804	0.00208182
AC063950.1	0.212386	0.42758	1.00951	7.05167e-05	0.00026822
TRAJ7	0.0945629	0.590904	2.64358	0.00125513	0.00310601
PLEKHG7	0.121824	0.264832	1.12028	0.000436813	0.00126177
RNU6-549P	0.185218	0.479204	1.37141	0.00141753	0.00344327
PCDHGB9P	0.139976	0.342864	1.29246	0.00104159	0.00264694
DDX55	1.58396	3.34698	1.07932	3.10054e-11	3.80473e-09
AC002558.1	0.463394	1.04057	1.16706	1.153e-06	8.9153e-06
SCIN	3.81015	1.09291	-1.80167	0.000101726	0.000365084
SNORD62B	1.95569	4.87196	1.31683	6.87709e-07	5.89465e-06
AC127024.2	0.234476	0.578261	1.30228	2.84224e-05	0.000124398
POLR3G	0.547721	1.28034	1.22501	7.31923e-05	0.000276332
CLDN16	0.0677023	0.284617	2.07174	4.31151e-06	2.61289e-05
MIR135B	0.0847602	0.435427	2.36097	0.000249504	0.000788136
AC068888.2	0.245964	0.520816	1.08233	5.03774e-05	0.000201775
CYCSP10	0.324955	0.777907	1.25936	2.1568e-05	9.92246e-05
CCT6A	19.8986	40.9011	1.03947	1.28283e-09	4.4868e-08
SLC9A4	10.9221	2.01023	-2.44182	0.000179956	0.000594331
ALG1L13P	0.215547	0.537126	1.31726	0.000214262	0.000690368
AP006545.2	0.155928	0.319947	1.03696	0.00476077	0.00980876
AC106820.3	0.252137	0.561463	1.15498	5.43093e-05	0.000215026
NAALADL1	7.91477	1.50128	-2.39835	0.00242484	0.00543806
BLACAT1	0.130515	1.19617	3.19613	1.39904e-08	2.71472e-07
PRKXP1	0.378308	0.806057	1.09132	3.58161e-05	0.000151007
AL355574.1	0.859032	1.74048	1.0187	1.3172e-06	9.88927e-06
AC010973.2	0.287734	0.63899	1.15106	2.45299e-08	4.12057e-07
AC005332.7	0.233388	0.471528	1.01462	0.0170123	0.029157
AC090058.1	0.289651	0.630609	1.12243	0.000408817	0.00119028
CARD11	3.34793	7.35821	1.13609	0.000323216	0.000973412
NEIL2	2.31023	4.7944	1.05331	6.42496e-07	5.55092e-06
ME1	16.2556	6.68789	-1.28131	1.13486e-07	1.36863e-06
FOSB	86.3848	12.7908	-2.75567	0.000809673	0.00213813
ORC1	0.961385	3.18657	1.72882	4.45508e-07	4.15654e-06
CEP72	0.845532	2.07981	1.29852	7.51279e-09	1.69624e-07
CBX3P9	0.27116	0.558544	1.04252	2.88714e-06	1.87582e-05
CXCL11	1.06202	12.709	3.58097	3.57497e-06	2.23513e-05
AL356215.1	0.0700528	0.434764	2.63372	7.26683e-06	4.00678e-05
AGT	6.28579	35.5686	2.50044	0.000229626	0.00073141
RPS15AP6	0.212065	0.604241	1.51062	1.07218e-05	5.55661e-05
IGHV3-54	0.612301	0.0550737	-3.47481	0.00336694	0.00723844
EFCAB10	0.136322	0.288192	1.08002	6.32636e-08	8.62036e-07
RNU6-1284P	0.238192	0.68068	1.51485	0.000826128	0.00217999
SIX4	0.287668	0.855655	1.57262	1.10278e-06	8.60665e-06
LAIR2	0.322479	0.906486	1.49108	0.00033319	0.00100144
POU2F1	1.84437	3.77163	1.03206	5.95415e-11	5.55039e-09
FOXP3	1.24112	3.35595	1.43508	2.22859e-06	1.51883e-05
AC133065.1	0.108126	0.505659	2.22545	0.00173699	0.00410483
POLG2	1.11021	2.59884	1.22703	8.17898e-12	1.91019e-09
IGFBP6	51.5234	16.7309	-1.62271	5.6832e-06	3.26386e-05
IGLV3-6	1.66507	0.235028	-2.82468	0.00625111	0.0123384
AC022167.2	0.445401	0.93865	1.07548	8.48468e-08	1.0866e-06
IFI30	0.391878	0.990538	1.33781	1.20541e-06	9.24816e-06
BTBD6P1	0.147975	0.697115	2.23604	0.00383076	0.00808959
PCCA-AS1	0.178134	0.360839	1.0184	0.00626859	0.0123384
STAG3L5P	0.608548	1.59646	1.39144	2.85396e-08	4.63635e-07
HNRNPA3P5	0.362051	0.789122	1.12405	5.35332e-07	4.8067e-06
MIR548V	0.374609	0.885795	1.24159	0.00154262	0.00371378
CXCL5	13.0129	49.9637	1.94093	0.0185352	0.0313661
AC010761.3	0.342383	1.01987	1.5747	2.76461e-06	1.80993e-05
ZNF107	1.01434	2.54072	1.32469	2.46289e-09	7.39888e-08
MILR1	1.32306	3.6472	1.46292	1.24963e-07	1.47832e-06
AL606763.1	0.117163	0.314508	1.42458	0.000143478	0.000489607
GNG5P3	0.105909	0.261563	1.30433	0.000376649	0.00111168
P2RX5	0.538685	1.44245	1.42101	0.00332759	0.00715596
EVA1A	0.22393	1.17238	2.38832	3.31822e-08	5.16274e-07
PLIN5	0.813473	0.265791	-1.6138	0.00024602	0.000777471
OSGIN1	5.99684	1.8098	-1.72838	6.42496e-07	5.55092e-06
SUV39H1	2.05241	4.22132	1.04038	9.22151e-07	7.43196e-06
C2CD4D	0.669157	1.66046	1.31116	0.000179968	0.000594331
AC005387.1	0.122654	0.304357	1.31117	8.90396e-06	4.7634e-05
TSLP	0.687093	0.246311	-1.48002	6.54987e-05	0.000252016
AC027020.1	0.158424	0.320983	1.0187	0.00296442	0.00647486
AC006449.5	0.145665	0.352913	1.27666	0.000140542	0.000480115
SLC30A7	4.17586	8.94409	1.09886	3.22166e-09	9.06406e-08
AC087501.1	0.093953	0.280564	1.57832	3.97929e-05	0.000165765
P2RX7	0.983319	2.05923	1.06638	1.77577e-05	8.39932e-05
CKAP5	7.45689	15.9901	1.10053	1.33351e-11	2.45457e-09
PCOLCE	11.0781	22.8663	1.04552	0.000835784	0.00219587
AC011939.1	0.141831	0.298909	1.07553	4.67486e-05	0.000189063
LINC01979	0.0847988	0.311388	1.8766	9.45989e-05	0.00034348
IL2RA	1.00343	3.31377	1.72353	1.19091e-07	1.42045e-06
MTTP	37.3173	1.88742	-4.30535	0.00114334	0.00287006
AC007038.2	0.391249	1.23325	1.65631	1.13897e-08	2.34044e-07
AC007537.1	3.34408	7.18557	1.10349	1.32966e-08	2.61359e-07
HEBP1	17.6489	8.81712	-1.0012	0.0234072	0.0383499
SNRPGP15	2.60404	5.49043	1.07617	1.87251e-06	1.31579e-05
MMP14	25.6982	63.4379	1.30368	2.21352e-07	2.35098e-06
MIR3176	0.777219	3.45263	2.1513	5.18341e-09	1.28186e-07
ZNF81	0.494416	1.05812	1.09771	3.99068e-10	1.93046e-08
FCGBP	60.9366	26.0847	-1.22411	0.0189788	0.0320245
CFH	7.05927	15.1183	1.09871	0.014223	0.0249616
AC004801.2	0.165559	0.6111	1.88406	3.7756e-09	1.02285e-07
AC020656.2	0.150106	1.07769	2.84389	1.25998e-06	9.59331e-06
PPIAP74	0.0933626	0.320833	1.78091	9.31871e-06	4.93149e-05
RACGAP1	4.67563	10.1762	1.12197	2.04311e-06	1.41552e-05
SLC4A8	0.151259	0.306443	1.0186	0.0203658	0.0340502
RBM12B	1.24819	2.56653	1.03999	5.61336e-11	5.30096e-09
AL121601.2	0.116547	0.316698	1.4422	3.10802e-06	2.00196e-05
HMGB1P24	0.0995475	0.304763	1.61423	7.03555e-07	5.97156e-06
AC127024.8	0.126836	0.38903	1.61692	8.78646e-09	1.92381e-07
RPS26P28	0.650416	1.37133	1.07614	0.000647046	0.00176312
RF02246	0.0193726	0.659695	5.08971	2.26784e-05	0.0001032
IGHV7-56	9.10364	0.860125	-3.40383	0.00808814	0.0153561
FSCN1	9.2968	24.5453	1.40064	9.22151e-07	7.43196e-06
ACTL8	0.0198574	5.4599	8.10305	0.000172546	0.000575417
AC068491.3	0.0817459	0.771573	3.23859	1.25713e-11	2.39517e-09
AC104339.1	0.650096	1.36522	1.07041	0.0203658	0.0340502
RNU6-57P	0.090933	0.314101	1.78835	0.00123896	0.00307896
RPL7P18	0.188689	0.421086	1.1581	0.000186263	0.00061291
KCNAB2	2.11793	4.48212	1.08153	1.51444e-05	7.3769e-05
AC124947.2	0.43183	0.921962	1.09424	1.05355e-05	5.46332e-05
RPL38P3	0.360437	0.72151	1.00127	0.0215879	0.0358286
ADRB3	0.674082	0.332799	-1.01827	0.000625774	0.00171349
AL133410.1	0.186504	0.757478	2.022	2.67487e-12	1.03747e-09
AC074117.2	0.136929	0.306537	1.16264	0.000266655	0.000830598
AC093616.1	0.105627	0.44198	2.065	1.20065e-10	8.52225e-09
ARL4AP4	0.146268	0.340272	1.21807	5.41204e-05	0.000214938
AC048341.1	0.1442	0.403603	1.48486	1.08136e-07	1.31655e-06
AC010201.1	0.101889	0.289525	1.50669	8.65703e-07	7.09014e-06
ASLP1	0.480661	1.03388	1.10498	2.24968e-05	0.000102413
CDC6	1.26117	4.84372	1.94135	3.15587e-08	4.97789e-07
AC004975.1	0.438022	0.939778	1.10132	6.54016e-05	0.000252016
RGS17P1	0.225971	0.459655	1.02441	0.000113366	0.000400337
CKS1BP7	0.143802	0.351922	1.29118	3.96527e-05	0.000165213
RN7SL541P	0.0729198	0.383448	2.39465	1.9516e-07	2.11521e-06
AC005840.4	0.659218	1.45155	1.13877	4.50165e-05	0.000183135
SNORD69	1.07598	2.2158	1.04218	0.000138053	0.00047505
AL356653.1	0.658549	2.43645	1.88742	4.43568e-09	1.15754e-07
TPM3P6	0.256431	0.667499	1.3802	6.17697e-06	3.4884e-05
P2RY14	7.44909	3.04186	-1.29211	7.31923e-05	0.000276332
AC007036.2	0.24697	0.574536	1.21806	0.00021125	0.000683602
HORMAD1	0.256643	0.652614	1.34647	2.99984e-07	3.02631e-06
MIR3129	0.355503	1.89436	2.41378	1.75345e-05	8.35748e-05
THAP5P1	0.121088	0.276813	1.19285	3.70881e-05	0.000156081
AC245100.2	0.12313	0.40293	1.71035	6.02272e-08	8.30561e-07
ZFPM2-AS1	0.115649	0.450888	1.96301	0.000515122	0.00145281
TRPM2	0.796906	2.45422	1.62278	3.66759e-08	5.58234e-07
NAA25	1.65337	3.57175	1.11122	3.18279e-10	1.61897e-08
DPY19L1P1	0.688507	1.47099	1.09525	1.47365e-08	2.83002e-07
AP005131.4	0.107328	0.425023	1.98552	2.84017e-05	0.000124398
ZDHHC20-IT1	0.194849	0.489653	1.3294	3.00311e-06	1.94233e-05
RPL7AP60	0.47487	0.971671	1.03294	1.3172e-06	9.88927e-06
AC016735.1	1.49532	3.85645	1.36682	0.00533081	0.0107709
NOP58	12.3257	27.656	1.16592	2.09444e-09	6.57389e-08
KIF23	0.91254	4.04891	2.14957	3.36835e-10	1.68573e-08
ARAP1-AS2	0.124068	0.348078	1.48828	3.00124e-08	4.80729e-07
DRGX	0.0271168	0.396079	3.86853	7.80438e-05	0.000292614
ETV5-AS1	0.09488	0.270462	1.51125	0.00099079	0.00254554
TMEM67	0.573425	1.16224	1.01924	6.02272e-08	8.30561e-07
COL1A2	37.7275	217.869	2.52977	2.59095e-11	3.47379e-09
CYP11A1	0.494269	0.184677	-1.42029	0.00644052	0.0126264
CRISPLD1	0.719219	2.62287	1.86664	1.70668e-05	8.1363e-05
AC004461.1	0.125158	0.365623	1.5466	0.000434778	0.00125878
PRAG1	6.01623	13.438	1.15939	6.439e-06	3.6157e-05
DONSON	1.87367	4.17438	1.1557	1.77991e-09	5.80475e-08
RNU5B-2P	0.570277	1.39932	1.29499	0.000399309	0.00116761
ACTG1P3	0.218764	0.661272	1.59587	1.069e-10	7.92449e-09
IL17RB	1.95757	5.48525	1.48649	4.7043e-08	6.80729e-07
NPM1P26	0.237722	0.541741	1.18833	8.05743e-07	6.65175e-06
AC006270.1	0.0818372	0.286519	1.8078	0.00107563	0.00272323
AL590762.1	0.358987	0.800929	1.15774	5.60381e-07	4.98627e-06
LEF1	1.34137	4.18179	1.64042	4.47649e-08	6.56512e-07
AC010609.1	0.0491886	0.342331	2.79899	6.6449e-05	0.000255492
RNU6-100P	0.274178	0.945504	1.78597	5.89142e-08	8.20267e-07
TOP1MT	1.96405	3.95088	1.00835	4.05252e-08	6.05369e-07
KCNB1	1.8327	0.619701	-1.56432	0.00491587	0.0100596
IGF2BP1	0.0201944	0.365409	4.17748	1.00686e-05	5.2797e-05
SUV39H2	1.52214	3.72027	1.28931	3.6577e-12	1.22224e-09
SPATA13	1.3539	2.72149	1.00728	8.90775e-08	1.13409e-06
GOLGA8A	1.36334	3.29765	1.27429	1.19009e-05	6.04086e-05
PLCXD1	7.59265	3.54257	-1.09981	0.0102874	0.0188797
RIBC2	0.397749	1.02302	1.3629	0.00222096	0.00504648
TRAJ2	0.181393	1.37014	2.91713	1.19837e-06	9.24816e-06
AC080038.3	0.152204	0.340062	1.15979	0.000221805	0.000710607
RNA5SP425	0.263515	0.59628	1.17811	0.000327016	0.000984446
AC067852.4	0.197078	0.606826	1.62252	8.42784e-07	6.91363e-06
INSC	0.797858	0.360698	-1.14534	4.764e-05	0.000192546
AC103739.2	0.155255	0.348862	1.16802	0.00135197	0.00331617
AL365181.3	1.72351	3.81137	1.14496	0.0020939	0.00480249
GNG7	6.57339	2.67715	-1.29594	1.24963e-07	1.47832e-06
LINC01914	0.0242973	0.575124	4.56501	1.71129e-11	2.90384e-09
PLA2G7	1.60241	9.91332	2.62913	8.72447e-10	3.3899e-08
AC009686.1	0.201062	0.473648	1.23618	0.000750759	0.00200918
AC018529.2	0.124592	0.293605	1.23666	3.48867e-08	5.37403e-07
SLC9A3	25.5579	6.36404	-2.00575	0.000712618	0.00191631
AC105052.2	0.233284	0.51186	1.13366	2.33954e-05	0.000105666
AC084876.1	0.0863315	0.266939	1.62855	8.46431e-07	6.94016e-06
BIK	8.58053	19.8072	1.20689	0.00491587	0.0100596
AC007216.4	0.268829	0.598301	1.15418	2.43261e-05	0.00010922
AC068620.2	0.160727	0.376128	1.22661	0.000117073	0.000412992
RAMACL	0.313635	0.635807	1.0195	0.000237691	0.000754001
CDH24	1.22656	2.8376	1.21005	9.74407e-10	3.65529e-08
AC091685.2	0.44049	0.899096	1.02937	0.00362208	0.00770535
AC007878.1	0.273077	0.5496	1.00908	6.79739e-05	0.000260249
CENPN	1.9354	4.73918	1.29201	9.35121e-08	1.17744e-06
PRMT1P1	0.13317	0.3339	1.32615	4.70367e-08	6.80729e-07
MIR6819	0.360245	0.774999	1.10522	0.00100002	0.00256833
TOMM20P2	0.417147	1.29316	1.63227	0.000150876	0.000510553
AL157871.2	0.350254	1.47255	2.07184	2.73342e-05	0.000120319
TNFSF4	0.395792	1.05645	1.4164	1.6654e-07	1.83897e-06
URB2	1.32611	3.17257	1.25845	2.75096e-11	3.5779e-09
GPRIN3	1.46484	3.74036	1.35243	1.77577e-05	8.39932e-05
AC010320.3	0.315836	0.969483	1.61804	3.35031e-06	2.12899e-05
PPIAP30	0.146821	0.296994	1.01638	0.000272664	0.000845608
SNORA80D	0.236729	0.539524	1.18845	0.00339775	0.00730323
PCP4L1	9.17633	2.46238	-1.89786	0.00235505	0.00530455
AP000593.3	0.0877532	0.317577	1.85558	6.6166e-05	0.000254494
CD274	0.813789	4.97006	2.61054	0.000263507	0.000820909
HNRNPA3P2	0.118904	0.343824	1.53188	3.37214e-05	0.000143417
AC004069.1	0.127272	0.32148	1.33682	5.00315e-06	2.94899e-05
SLC2A12	3.69551	1.33342	-1.47064	2.3204e-07	2.43474e-06
MYBPH	0.0205032	1.45936	6.15334	0.0289896	0.0461251
AL162390.1	0.170707	0.381467	1.16004	0.00133373	0.00327218
UTS2	0.09784	0.796746	3.02562	1.18787e-07	1.42045e-06
IRX3	3.97532	0.900691	-2.14197	7.31923e-05	0.000276332
RNU7-123P	0.197951	0.587092	1.56845	0.000109193	0.000388304
TNFRSF12A	16.4169	33.1829	1.01526	4.06038e-06	2.48567e-05
SH3BGR	7.28132	2.77141	-1.39358	0.00164954	0.00391864
MIR4459	0.179153	0.368437	1.04023	0.0219428	0.0363039
RNU6-323P	0.225124	0.559006	1.31214	0.000256593	0.000804561
AC079305.3	0.571396	0.148735	-1.94175	0.000172866	0.000576282
NME1	6.42509	15.8315	1.30101	3.89195e-06	2.39947e-05
SPINK7	35.3282	0.861708	-5.35748	0.00720782	0.0139011
AC093582.1	0.338338	0.794451	1.2315	0.000401824	0.00117465
HK3	0.418424	1.30756	1.64383	3.1919e-05	0.000136985
CCR5	1.47017	3.26929	1.15299	0.000382415	0.00112441
AC090204.1	0.655143	1.81236	1.46799	0.00191577	0.00445271
AC022558.3	0.184092	0.453534	1.30078	7.44172e-06	4.08787e-05
AL139120.1	0.255426	0.844354	1.72494	4.36732e-06	2.64524e-05
RPL37P6	2.11748	4.39067	1.05209	0.00129347	0.00318781
AC004898.1	0.112427	0.308451	1.45605	2.4293e-07	2.53132e-06
LINC00649	0.453337	0.939578	1.05143	0.00125434	0.0031044
SLITRK3	0.477073	0.208631	-1.19326	0.000112713	0.000399888
CAD	4.15408	10.4334	1.32861	6.80053e-12	1.7349e-09
SPATC1	0.131265	0.315401	1.2647	5.0412e-05	0.000201775
TP53I11	11.8008	26.2539	1.15365	4.41843e-06	2.65987e-05
MTUS2	0.750782	0.162725	-2.20596	0.0102874	0.0188797
AC114501.1	0.0438226	0.352396	3.00745	0.018894	0.0319583
AC040162.1	0.269748	0.542648	1.0084	1.20541e-06	9.24816e-06
AP005403.1	0.111395	0.334571	1.58663	0.000303855	0.000926278
AC024560.2	0.234782	0.615989	1.39158	5.22734e-06	3.04881e-05
AL390726.5	0.0898707	0.264261	1.55604	0.00150254	0.00362825
AC090912.2	0.0634156	0.402862	2.66737	7.8588e-05	0.000294084
RHOXF1-AS1	0.993333	0.320292	-1.63289	0.000550088	0.00153691
PRPH	0.79083	0.307168	-1.36434	0.0164505	0.0283104
RNU6-403P	0.072243	0.589306	3.02809	3.12208e-05	0.000134761
GAS1RR	0.392472	0.194009	-1.01647	0.0145747	0.0254922
SERPINB9	4.85316	12.1592	1.32505	6.08019e-05	0.000236755
AC007566.1	0.593831	1.1933	1.00683	0.00242484	0.00543806
AC010435.1	0.113991	0.332504	1.54445	8.59121e-06	4.60457e-05
EFCAB14-AS1	0.154064	0.363017	1.2365	3.72048e-05	0.000156081
LINC01106	0.359759	0.864229	1.26438	1.70668e-05	8.1363e-05
RNA5SP310	0.0893465	0.304738	1.77009	1.14987e-05	5.88069e-05
CR391992.1	0.223277	0.460544	1.04451	0.000735019	0.00196991
PFN1P4	0.110769	0.30826	1.4766	2.96026e-05	0.000128748
SNORA74D	0.0999099	0.362863	1.86072	4.10311e-05	0.000169946
PDILT	1.71611	0.122325	-3.81035	0.000100837	0.00036394
PRR13P2	0.235374	0.488219	1.05257	0.000567686	0.00157832
AC027020.2	0.374192	0.927724	1.30992	1.92203e-05	8.97388e-05
SNORA5A	0.571143	1.19427	1.0642	0.000145529	0.000494765
FRMD5	0.290669	1.01935	1.8102	1.31115e-07	1.52862e-06
CTXND1	0.568278	0.0869763	-2.7079	4.7043e-08	6.80729e-07
AC104986.1	0.260932	0.610283	1.22581	1.57078e-06	1.13697e-05
SNORA71B	0.462767	1.55852	1.75181	1.51381e-07	1.70627e-06
FOXF2	27.2198	12.7692	-1.09199	0.00977687	0.0180742
RFC3	2.63339	8.99728	1.77257	1.27229e-10	8.82877e-09
HSPE1P27	0.253484	0.670038	1.40235	0.000107326	0.000383092
MIR3198-1	0.150178	0.605974	2.01258	1.69615e-06	1.21626e-05
AC008750.5	0.308443	0.691667	1.16507	8.95033e-06	4.76764e-05
LOX	2.31143	9.33872	2.01444	4.22206e-10	2.00663e-08
FAM198B	4.71825	11.2314	1.25121	1.19009e-05	6.04086e-05
AC011330.2	0.127374	0.301827	1.24465	4.99597e-06	2.94899e-05
TGS1	3.943	7.90947	1.00429	2.59095e-11	3.47379e-09
PFN1P6	0.437432	1.29972	1.57107	1.53709e-06	1.12108e-05
AC091153.3	0.184065	0.387171	1.07275	0.00102541	0.00261992
SCUBE1	2.54954	0.881773	-1.53176	0.000237691	0.000754001
PCNPP1	0.23243	0.561627	1.27281	1.13471e-07	1.36863e-06
AL360219.1	0.161254	0.462962	1.52156	4.90803e-06	2.9047e-05
RNU6-1318P	0.188127	0.390325	1.05297	0.00101179	0.00258633
UBASH3B	0.738429	1.70296	1.20551	8.05743e-07	6.65175e-06
PTTG1	6.85243	16.6288	1.27899	0.000436915	0.00126177
TMEM191A	0.381722	0.812774	1.09033	0.00150659	0.00362825
AC092953.1	0.117257	0.296845	1.34004	0.0017544	0.00413112
CDCA8	4.15108	10.4471	1.33154	5.92516e-06	3.37073e-05
LINC00894	0.15682	0.350306	1.1595	8.81657e-07	7.16408e-06
MIR3117	0.140981	0.505696	1.84277	3.11481e-05	0.000134474
CLSPN	0.505	2.76306	2.45191	5.29167e-11	5.13103e-09
IFT80	0.845505	1.72504	1.02874	4.43568e-09	1.15754e-07
IGHV3OR16-11	6.73773	1.06073	-2.6672	0.0198288	0.0333421
UBE2V1P1	0.307227	0.745657	1.27921	3.88814e-06	2.39947e-05
SMC1B	0.06272	0.272647	2.12004	6.31089e-05	0.000244206
AC005014.2	0.255838	0.51553	1.01082	0.00342267	0.00733094
PLBD2	11.7469	23.9266	1.02633	9.51505e-11	7.31343e-09
AC104984.6	0.286524	0.593922	1.05162	0.00333514	0.00717149
QTRT2	1.32502	2.95427	1.15679	1.61486e-12	8.15693e-10
Z97200.1	0.113049	0.457015	2.01529	1.14193e-05	5.84853e-05
MIR589	0.334938	0.771705	1.20416	0.000186071	0.00061291
BCL7A	1.81698	3.63806	1.00163	1.02966e-09	3.79053e-08
AL031009.1	0.0796132	0.325911	2.0334	8.46664e-11	6.88747e-09
LPCAT1	4.30165	10.7657	1.32347	4.7043e-08	6.80729e-07
RF01241	0.122786	0.322531	1.39329	1.58515e-05	7.67316e-05
LINC02344	0.135162	0.303096	1.16508	0.00251478	0.00561713
AQP3	61.7544	11.2984	-2.45042	0.00578582	0.0115324
RN7SL116P	0.238228	0.523973	1.13715	0.00307746	0.00669026
HMGN1P37	0.125643	0.296427	1.23835	0.000167532	0.00056004
AC119424.1	0.312265	0.146955	-1.0874	0.00581077	0.0115789
AC016394.1	0.555051	1.63478	1.5584	7.10254e-11	6.09752e-09
FCF1P7	0.246406	0.729477	1.56583	1.05421e-06	8.28176e-06
AC114495.2	0.207521	0.504234	1.28084	1.6611e-05	7.98034e-05
SAP30L-AS1	0.35898	0.805114	1.16529	4.47649e-08	6.56512e-07
FADS6	2.21882	0.113249	-4.29222	3.72166e-05	0.000156081
EMILIN3	1.08438	0.336822	-1.68681	3.37463e-07	3.32865e-06
WDR90	1.43704	3.35056	1.2213	7.69613e-08	1.00216e-06
KRR1P1	0.194628	0.447685	1.20176	4.33285e-05	0.000177252
AC234772.2	0.15037	0.40504	1.42954	0.00715606	0.0138147
SIX3	0.0380318	0.422653	3.47419	0.00100335	0.00257659
TNFSF9	1.03396	4.7435	2.19777	0.00110848	0.00279469
AL136531.1	0.450706	0.989524	1.13455	8.59435e-06	4.60457e-05
PI15	0.50693	2.17914	2.1039	0.00169989	0.00401934
BOP1	7.27188	17.1918	1.24132	1.24963e-07	1.47832e-06
PLA1A	1.25904	4.03078	1.67874	9.45989e-05	0.00034348
RABGAP1L-IT1	0.246218	0.795947	1.69273	6.79538e-05	0.000260249
C19orf48	7.3214	15.1574	1.04983	5.43505e-05	0.000215026
PLN	66.0487	25.7531	-1.35878	0.0113801	0.0206117
KRT8P12	0.889357	1.86033	1.06472	4.14323e-12	1.24988e-09
MEST	2.30618	9.85876	2.0959	1.069e-10	7.92449e-09
AUNIP	0.452134	1.44657	1.67781	2.10692e-08	3.67865e-07
AC009065.2	3.58394	7.46118	1.05786	0.000422648	0.00122448
AC006480.2	0.23255	0.534298	1.2001	1.29003e-05	6.45611e-05
AC243654.2	0.16363	0.396644	1.2774	7.85583e-06	4.27962e-05
C4A	0.971368	3.8475	1.98583	9.71557e-06	5.10826e-05
CXCL16	29.4747	64.4636	1.12901	3.57497e-06	2.23513e-05
TICRR	0.566569	2.03382	1.84387	2.3204e-07	2.43474e-06
AC145098.1	1.27079	2.91991	1.2002	0.00203291	0.00468187
RNA5SP82	0.68185	2.13577	1.64723	2.97764e-06	1.93231e-05
AC244093.3	0.0911981	0.289742	1.66769	3.42819e-07	3.37842e-06
AL117187.1	0.228374	0.565992	1.30938	0.00147847	0.0035756
RNVU1-4	0.199506	0.700748	1.81247	0.000292768	0.000898661
ASPG	0.972296	0.228728	-2.08776	0.00416598	0.00869965
NRP1	4.07394	8.79254	1.10986	2.93408e-07	2.9641e-06
Z83843.1	0.689894	1.57034	1.18663	2.43019e-06	1.63164e-05
MIR553	0.319598	0.858003	1.42472	0.000477231	0.00136298
E2F1	2.57914	8.9318	1.79206	3.15587e-08	4.97789e-07
AC062037.2	0.462431	1.09604	1.24499	0.000466804	0.00133356
CHORDC1	1.2093	2.80316	1.21288	1.90478e-10	1.1654e-08
RNU6-1099P	0.553524	1.302	1.23402	8.90396e-06	4.7634e-05
MIR4999	0.174913	0.468185	1.42044	0.00295083	0.00645567
HOXA11-AS	0.0796975	0.782859	3.29615	4.20593e-09	1.11279e-07
AC104564.1	0.33157	0.740646	1.15947	0.00502025	0.0102655
CXCL14	105.491	44.445	-1.24702	0.000214262	0.000690368
CDK1	3.00027	11.596	1.95046	2.45299e-08	4.12057e-07
PGF	0.691726	1.89918	1.45711	1.08795e-09	3.93839e-08
AL359921.1	0.284056	0.633409	1.15696	4.05642e-06	2.48567e-05
CD163	2.87385	7.82864	1.44578	0.00036982	0.00109211
AL049840.1	1.22829	2.58104	1.0713	1.71564e-06	1.22176e-05
AC108860.2	0.366347	0.876869	1.25915	3.31718e-05	0.000141301
TIGIT	0.607224	1.48288	1.2881	0.000156323	0.000526408
LOXL2	4.42848	13.7162	1.63099	1.08795e-09	3.93839e-08
CDC42-IT1	0.199486	0.460927	1.20825	1.19009e-05	6.04086e-05
AC009961.2	0.470784	1.13902	1.27466	0.00366081	0.0077847
AC133065.3	0.718644	2.1914	1.60851	6.99531e-06	3.87005e-05
PLCB2	1.41532	2.90556	1.03769	5.64252e-05	0.000222263
EIF4EP1	0.207123	0.50877	1.29652	1.39673e-05	6.89921e-05
TIPIN	1.2338	2.6642	1.1106	1.00858e-10	7.65959e-09
RPL23AP64	0.869638	1.88642	1.11716	1.64015e-05	7.88317e-05
NCF2	2.39984	5.83916	1.28282	6.54987e-05	0.000252016
RPL23AP23	0.093308	0.269458	1.52999	0.000482796	0.00137327
HIST1H3B	0.296197	0.722198	1.28584	0.00141195	0.00344193
PACRG	0.596431	0.28537	-1.06352	2.33954e-05	0.000105666
IGKV3D-7	17.132	1.72175	-3.31474	0.00204105	0.00470012
RN7SL81P	0.239566	0.577417	1.26919	1.87885e-05	8.83496e-05
TTC22	13.9316	5.78424	-1.26816	0.0128901	0.0229298
AL731567.1	0.248037	0.614914	1.30983	0.000229568	0.00073141
MRPL37P1	0.122358	0.293775	1.2636	0.000113366	0.000400337
AC244197.3	0.124801	0.272092	1.12447	5.6421e-05	0.000222263
NPR3	1.09447	0.440019	-1.31459	0.00465333	0.00959376
AC009318.1	0.141598	0.31592	1.15776	5.04158e-05	0.000201775
AC113398.1	2.5904	5.94842	1.19933	0.0090534	0.0169182
SHISA6	0.678134	0.298858	-1.18211	0.000948231	0.0024469
ATP13A3	5.32539	12.6561	1.24888	1.5998e-11	2.75774e-09
TMSB10P1	1.95253	4.89247	1.32522	0.000302032	0.00092098
RNU6-850P	0.821143	2.9834	1.86125	1.69772e-08	3.16791e-07
AC003965.2	0.294879	2.27984	2.95074	1.01293e-06	8.00908e-06
OVOL3	0.0842741	0.419127	2.31423	1.36601e-05	6.7863e-05
AC027544.2	0.0918842	0.281596	1.61574	8.88545e-06	4.75584e-05
PADI2	1.35254	3.43383	1.34415	0.000302032	0.00092098
GATA3	0.949887	2.91676	1.61854	1.9994e-05	9.2852e-05
RNU6-90P	0.385118	0.790474	1.03742	0.000880302	0.00230252
RNU7-70P	0.0953998	0.390581	2.03356	0.00236942	0.00533635
KRT18P10	0.392749	1.07594	1.45392	8.79451e-05	0.0003231
MIR4744	0.245141	0.561261	1.19506	0.011927	0.0215215
EIF2S2P3	0.225139	0.59957	1.41311	1.83163e-07	2.00317e-06
AC012317.1	0.451128	1.2263	1.4427	0.000663867	0.00180714
RN7SKP296	0.125957	0.260222	1.04681	0.00102425	0.00261726
HNF1A-AS1	1.89007	5.77633	1.61172	3.31718e-05	0.000141301
TYMSOS	1.04459	2.20361	1.07693	0.00362208	0.00770535
ELOVL3	0.0610194	0.287473	2.23609	1.90688e-06	1.3395e-05
PLA2G15	2.67376	5.45139	1.02775	4.05252e-08	6.05369e-07
OTX1	0.292444	1.34665	2.20314	2.33192e-08	3.96626e-07
CLCN4	0.714041	2.86746	2.00569	4.50165e-05	0.000183135
REG3A	566.802	57.2234	-3.30817	0.00462348	0.00955853
RNF24	3.31233	7.03085	1.08585	5.60381e-07	4.98627e-06
AP000695.2	0.221976	0.810118	1.86773	7.36145e-07	6.20453e-06
IGKV1OR22-5	8.87739	0.932604	-3.2508	0.0119559	0.0215313
TMEM26	0.0863118	0.410534	2.24987	1.04499e-11	2.18242e-09
SCARNA3	0.175697	0.383865	1.12751	0.0095308	0.017687
RAB15	3.03688	7.06863	1.21884	1.71564e-06	1.22176e-05
ZNF267	1.36261	3.4095	1.32319	4.43102e-11	4.62701e-09
MYOM3	0.14913	0.677414	2.18346	0.000105469	0.000376802
AC087612.1	0.0113063	0.416298	5.20241	0.0203526	0.0340502
AC022509.3	0.878751	1.96974	1.16448	7.05374e-05	0.00026822
AC093826.2	0.0961335	0.283303	1.55924	0.0031268	0.00679278
FGFBP2	0.88703	0.357987	-1.30907	0.000140542	0.000480115
CTHRC1	1.75486	23.4999	3.74323	8.00437e-13	5.79311e-10
AL583834.1	0.339104	0.694049	1.03331	0.0181007	0.0306882
CKM	2.49583	0.313429	-2.99331	0.000101726	0.000365084
AP000347.1	0.13921	0.384061	1.46407	3.31822e-08	5.16274e-07
FAM27E3	0.195772	0.425392	1.11962	0.000135624	0.000467135
RPL17P25	0.129147	0.28283	1.13092	0.0205859	0.0343943
NOX4	0.140637	0.681258	2.27622	2.3948e-10	1.32354e-08
RNU1-22P	0.132435	0.297491	1.16756	0.00614057	0.0121281
AL450344.2	0.195547	0.622579	1.67074	0.000220122	0.000708303
FAT1	9.68797	21.3117	1.13738	1.10278e-06	8.60665e-06
HNRNPH1P1	0.105718	0.268317	1.34372	3.72877e-06	2.31488e-05
RNU6-856P	0.308585	0.88793	1.52478	2.96357e-05	0.000128866
AC006504.8	0.441373	0.970636	1.13693	0.000214262	0.000690368
MIR548I2	0.186884	0.655831	1.81118	3.526e-05	0.000149288
BGN	26.9845	271.248	3.32941	1.20381e-13	4.92074e-10
MIR1254-1	0.836084	2.21712	1.40697	6.0299e-06	3.42852e-05
TNFRSF10A	2.86701	7.04787	1.29764	3.66759e-08	5.58234e-07
RCN1P2	1.29082	3.64176	1.49635	9.22054e-10	3.51969e-08
ATP8B4	0.217577	0.498691	1.19662	1.19009e-05	6.04086e-05
AC060766.5	0.206989	0.436912	1.07779	0.000334302	0.00100144
RNU6-595P	0.274021	0.790764	1.52896	0.000350053	0.0010441
ADAMTSL2	1.0555	3.0968	1.55285	4.23578e-06	2.56843e-05
AP000523.1	0.0854685	0.284413	1.73452	7.59414e-05	0.000284879
MYH16	0.0635479	0.314573	2.30748	0.00440355	0.00913602
AC009095.1	0.218917	0.596354	1.44578	5.35332e-07	4.8067e-06
SUGT1P2	0.171171	0.349881	1.03142	6.54987e-05	0.000252016
AC006272.2	0.0807196	0.303571	1.91104	9.35877e-07	7.53699e-06
AL161431.1	0.0989457	2.05661	4.37749	2.75766e-06	1.80993e-05
SPTSSB	11.4991	4.31242	-1.41495	0.0050521	0.010287
MDK	61.5444	143.05	1.21682	0.0153011	0.0266021
AC009950.1	0.273366	0.858594	1.65114	3.87871e-07	3.72109e-06
CD226	0.221889	0.458047	1.04566	0.000498598	0.00141138
AC024267.3	0.452213	1.37147	1.60065	7.70187e-07	6.41675e-06
TRGV5	0.234387	0.621696	1.40732	0.000587122	0.00162057
AC080129.2	0.230199	0.757044	1.7175	0.00309444	0.00672582
AC023389.1	0.541106	1.32448	1.29144	2.73431e-05	0.000120319
EFNA3	2.12148	4.35719	1.03833	0.000291935	0.000896229
TLR8	0.595042	1.51514	1.34839	0.00222096	0.00504648
HRCT1	3.69972	1.31965	-1.48726	0.00953018	0.017687
AC106037.2	0.541921	1.16584	1.10522	1.2391e-05	6.25309e-05
CHIT1	0.0906907	0.834923	3.20262	5.23441e-05	0.000208242
TFAP2A-AS1	0.183568	0.449579	1.29226	0.00129341	0.00318781
IGHV3-19	30.1415	2.39381	-3.65437	0.0293145	0.0465318
SLC9B2	1.812	3.94886	1.12385	0.00215658	0.00492077
VSIG2	180.315	36.1531	-2.31833	0.00133373	0.00327218
TPD52L1	3.63819	1.3633	-1.41612	0.00735225	0.0141332
AC093724.1	0.840105	2.11766	1.33383	5.95415e-11	5.55039e-09
AC009065.8	0.387027	0.810878	1.06705	2.21352e-07	2.35098e-06
RNY1P13	0.190804	0.601913	1.65746	0.000123706	0.000432254
AC032044.2	0.382577	0.890621	1.21906	0.000140209	0.000480115
AC079921.1	0.175688	0.352731	1.00556	0.000210439	0.000681158
LAPTM5	42.9878	101.389	1.23791	2.24968e-05	0.000102413
MIR4427	0.1386	0.897008	2.69419	0.00084442	0.00221802
SMKR1	0.261492	1.06131	2.021	2.93408e-07	2.9641e-06
RNU6-94P	0.37656	1.0675	1.50329	0.000277509	0.000859841
TTC24	0.11524	0.289735	1.33009	0.00088943	0.00232129
AC106788.1	0.0467416	0.388002	3.05329	0.000555082	0.00155026
RPL21P110	0.116013	0.275207	1.24623	0.000604611	0.00166643
ZBTB40-IT1	0.236234	0.502647	1.08933	0.000157365	0.000529836
AC103591.1	0.146219	0.319973	1.12982	4.67486e-05	0.000189063
GGH	3.52211	8.78907	1.31927	8.17352e-05	0.000303364
MARCKSL1P1	0.198876	0.434252	1.12667	8.14049e-05	0.000303364
MIR5190	0.438077	1.09142	1.31695	0.00322341	0.00697752
STK3	1.0473	2.24891	1.10255	1.13296e-10	8.23005e-09
SPDL1	1.2561	3.00116	1.25657	2.59919e-09	7.74408e-08
SCT	2.52104	0.926168	-1.44467	0.00533404	0.0107709
MIR6730	0.334793	0.812354	1.27884	0.015681	0.0271713
RNA5SP247	0.123801	0.555487	2.16572	5.2857e-07	4.78755e-06
FBXO27	2.75578	1.15131	-1.25918	0.000482458	0.00137249
GPER1	5.11957	1.80808	-1.50157	7.05374e-05	0.00026822
ERI1	1.62716	4.50149	1.46805	1.61486e-12	8.15693e-10
USP2	3.89427	0.907021	-2.10214	3.42591e-06	2.15809e-05
MNX1-AS1	0.721774	1.59147	1.14074	0.00203198	0.00468187
MIR421	0.533471	1.20014	1.16972	0.00145156	0.00352385
NRBF2P5	0.23861	0.737982	1.62893	6.97784e-08	9.29931e-07
AC011825.2	0.10823	0.366429	1.75944	1.30535e-07	1.52862e-06
FHOD1	2.13599	4.88448	1.1933	1.13296e-10	8.23005e-09
AC004921.1	0.167023	0.442075	1.40424	6.42205e-07	5.55092e-06
DSG2-AS1	0.15209	0.308912	1.02227	0.0198918	0.0333614
DNAAF4	0.153915	0.359937	1.22561	1.45508e-05	7.12773e-05
AL390729.1	0.308364	1.27067	2.04288	1.37531e-06	1.02234e-05
AC011379.2	0.183641	0.461609	1.32978	0.00228711	0.00517458
POLR3GP1	0.115282	0.73751	2.6775	2.98004e-07	3.00773e-06
GKN1	6492.61	458.878	-3.82261	1.6611e-05	7.98034e-05
RF00190	0.294421	0.80427	1.4498	0.000259901	0.000813993
MYEOV	5.0944	11.1987	1.13635	0.0176751	0.0300864
MXRA5	7.02861	30.3155	2.10875	9.74407e-10	3.65529e-08
HIST1H2AJ	0.312291	0.705699	1.17616	0.00757126	0.0144862
RPL23AP95	0.28784	0.758284	1.39747	1.80819e-08	3.28975e-07
SCIMP	1.39406	3.48201	1.32063	2.07972e-05	9.58853e-05
THOC2	4.65696	9.61956	1.04658	7.98567e-11	6.59501e-09
NOC3L	2.22901	4.8751	1.12903	4.72477e-10	2.16047e-08
NETO2	0.414938	1.11913	1.43141	3.57497e-06	2.23513e-05
PLEKHG4	0.589108	2.78045	2.23871	1.90307e-08	3.41326e-07
RPL21P136	0.1817	0.374984	1.04527	6.17837e-05	0.000240405
MMP2-AS1	0.0490842	0.330563	2.75159	3.493e-09	9.64014e-08
RPS7P14	0.399567	0.814751	1.02792	2.76573e-06	1.80993e-05
THSD4	4.134	1.70459	-1.27812	0.00342324	0.00733094
Z94721.1	0.333649	0.953398	1.51474	5.73261e-07	5.09669e-06
RPS26P2	0.39918	0.8913	1.15887	0.00716114	0.0138147
AL354733.3	1.12194	2.39543	1.09428	4.23578e-06	2.56843e-05
S100A8	722.336	64.4554	-3.4863	0.0168502	0.0288928
AC011773.1	0.0826624	0.313131	1.92146	8.50724e-06	4.57823e-05
PLXDC1	1.11024	2.79211	1.33048	6.64481e-08	8.94763e-07
NKX2-5	0.0955396	1.73917	4.18615	0.00713982	0.0138147
AL596247.1	0.294586	0.863307	1.55118	0.000549468	0.00153691
RNU6-1161P	0.148703	1.08889	2.87235	4.0903e-06	2.50328e-05
ADAT2	0.582139	1.3819	1.24721	3.22166e-09	9.06406e-08
AC025287.3	0.298625	0.635151	1.08876	6.17465e-06	3.4884e-05
TUBBP2	0.3593	0.794654	1.14514	1.95603e-06	1.3652e-05
VAV2	5.42904	11.6553	1.10222	3.37463e-07	3.32865e-06
RNU6-597P	0.179634	0.434509	1.27433	3.8181e-05	0.000160002
CALHM3	0.0271799	0.339202	3.64153	7.58968e-06	4.14405e-05
RNA5SP498	3.06521	11.4071	1.89588	0.000250271	0.000790215
MRPS31P5	0.108858	0.252729	1.21514	6.17697e-06	3.4884e-05
RHD	0.172396	0.458519	1.41126	0.000186384	0.00061291
ITGAM	1.2571	2.95027	1.23075	3.86659e-05	0.000161256
MMP9	6.79626	19.649	1.53164	0.000167754	0.00056004
AC090617.9	0.245745	0.562002	1.19342	0.00140458	0.00342511
PPIAP70	0.105727	0.315277	1.57627	3.56265e-06	2.23513e-05
LINC00884	0.285664	0.723446	1.34057	9.45989e-05	0.00034348
LEXM	1.59604	0.178897	-3.15729	0.00150652	0.00362825
RHBDF2	3.48177	8.80073	1.3378	3.07437e-07	3.08146e-06
LINC02244	0.125987	0.405122	1.68508	4.06644e-05	0.000168459
OVAAL	0.0046806	0.379611	6.34169	0.00450148	0.00933563
TRIB3	1.80493	6.05092	1.74521	0.00452688	0.00936149
SPDYE6	0.316427	0.744378	1.23416	9.12147e-05	0.000332916
ADAMTS12	0.302783	3.48474	3.5247	6.18722e-13	5.11923e-10
RN7SL151P	0.16009	1.0383	2.69727	0.000950414	0.00245225
AC073333.1	0.178695	0.590357	1.72409	6.69625e-11	5.93757e-09
ANKRD44-IT1	0.170043	0.752838	2.14644	2.73342e-05	0.000120319
CCL3	0.84442	3.29377	1.96371	1.79243e-06	1.2673e-05
CD70	0.633059	2.99185	2.24063	0.000948231	0.0024469
SYPL1P2	0.0822985	0.276175	1.74665	1.64804e-07	1.83897e-06
EPN3	15.67	7.45258	-1.07219	0.0100292	0.0184825
GHR	2.56709	1.12163	-1.19454	0.000568324	0.00157832
LMO7-AS1	0.253291	0.786389	1.63445	5.67244e-06	3.26386e-05
GSAP	1.24199	2.48819	1.00244	3.53519e-07	3.45564e-06
AC112694.1	0.116397	0.31741	1.44729	2.57979e-08	4.29762e-07
AC092171.4	0.15869	0.534197	1.75116	1.92041e-07	2.08374e-06
RNA5SP30	0.119085	0.288624	1.27721	0.00688472	0.0133753
AL035446.1	0.22471	0.558545	1.31361	0.00478223	0.00982374
AC012615.6	0.446793	0.927568	1.05385	1.09757e-05	5.65582e-05
COL2A1	0.876626	0.167962	-2.38382	0.0261985	0.0422821
AC241585.1	1.39114	2.89521	1.0574	0.000206947	0.000670279
AL592148.1	0.0966044	0.270529	1.48562	7.62992e-07	6.41675e-06
EBAG9P1	0.202562	0.437412	1.11063	4.764e-05	0.000192546
RNA5SP123	0.239994	0.617735	1.36399	0.000135871	0.000467912
IGHV1OR16-1	11.5288	0.819548	-3.81427	0.0166756	0.0286841
ITGA5	14.5948	33.1752	1.18465	0.000282154	0.000869645
AC106886.2	0.11417	0.291635	1.35299	5.91399e-06	3.37073e-05
SLCO2B1	5.43541	11.2664	1.05157	0.000263507	0.000820909
RNU6-562P	0.0555436	0.286103	2.36484	0.00227582	0.00516843
EGR4	0.137309	0.385099	1.4878	0.0113765	0.0206117
NPSR1	0.0810503	2.43205	4.90721	1.33312e-05	6.66713e-05
PA2G4P6	0.163574	0.443726	1.43972	4.20625e-09	1.11279e-07
AC006483.1	1.24668	2.90539	1.22064	2.63007e-05	0.000116534
RN7SKP239	0.233816	0.475227	1.02324	8.82891e-05	0.000324309
PLOD3	8.79333	20.5513	1.22475	2.33192e-08	3.96626e-07
ZNF486	0.931898	2.69792	1.5336	0.00679225	0.0132004
RPL22P3	0.401793	0.853955	1.08771	7.59414e-05	0.000284879
RNU6-711P	0.179458	0.65505	1.86796	3.95981e-05	0.000165017
ZNF816	1.42057	2.95587	1.05712	1.02691e-08	2.16338e-07
SLC22A17	8.14998	3.30659	-1.30145	0.000357613	0.00106228
CNTRL	1.59598	3.25768	1.0294	2.88714e-06	1.87582e-05
IGHV3-35	21.4667	2.14543	-3.32276	0.0306004	0.0483164
AC010530.1	0.155892	0.399407	1.35731	3.86628e-05	0.000161256
FERP1	0.0997384	0.322385	1.69256	1.32879e-07	1.54835e-06
RNF219	1.32574	2.8721	1.11531	7.2326e-12	1.78514e-09
RNA5SP493	0.14355	0.425012	1.56596	0.000438284	0.00126522
FAM198B-AS1	0.37681	0.785558	1.05988	0.00352138	0.00751764
ATP6V1B1	0.121759	0.3237	1.41063	0.000135615	0.000467135
AL158835.2	0.13089	0.290055	1.14797	0.000659854	0.00179667
MIR644A	0.140687	0.427296	1.60275	0.000102527	0.000367898
MASTL	1.98494	4.7595	1.26172	2.59095e-11	3.47379e-09
AP000763.3	0.0799921	0.358389	2.1636	1.21432e-05	6.15952e-05
BCAT1	0.728602	5.68684	2.96443	9.35121e-08	1.17744e-06
AP001992.1	0.296993	0.772964	1.37997	7.70187e-07	6.41675e-06
ENPP6	0.488588	0.182499	-1.42073	1.3172e-06	9.88927e-06
AL109614.1	0.297592	0.631353	1.08511	0.000436405	0.00126177
AL442067.2	0.0951325	0.320746	1.75342	7.42255e-05	0.000280135
RPL22P16	0.269417	0.628812	1.22279	0.000345701	0.00103179
DNASE1L2	0.0998218	0.277144	1.47321	1.71564e-06	1.22176e-05
AL354714.2	0.460459	0.929217	1.01294	6.42496e-07	5.55092e-06
RNU6-969P	0.359391	0.854466	1.24947	0.0104525	0.0191762
MIR4639	0.142902	0.313161	1.13187	0.0246931	0.0401929
FAM208B	3.77227	7.94962	1.07545	1.3481e-10	9.12169e-09
CCL3L1	0.695681	2.53916	1.86786	6.17697e-06	3.4884e-05
NAP1L2	1.70158	0.820742	-1.05187	0.000626467	0.00171349
ATAD5	0.578103	2.06569	1.83723	3.6577e-12	1.22224e-09
AC010149.1	0.221502	0.506925	1.19445	0.00578561	0.0115324
PLAU	5.284	25.2801	2.2583	1.32966e-08	2.61359e-07
TMEM132C	0.682797	0.245154	-1.47777	2.42994e-06	1.63164e-05
AL513320.1	0.158843	0.37007	1.2202	0.000199608	0.000650452
DDX11-AS1	0.0934416	0.288467	1.62627	3.31822e-08	5.16274e-07
AC004232.3	0.231773	0.563044	1.28054	5.60381e-07	4.98627e-06
AC007849.1	0.591613	2.49773	2.07789	0.000689954	0.00186547
AL359922.2	0.0964564	0.30077	1.64071	1.90307e-08	3.41326e-07
C1QTNF7	2.82034	1.29121	-1.12715	0.0223523	0.0368747
AC046143.2	0.355992	0.878399	1.30303	1.30783e-07	1.52862e-06
AC253536.3	0.463293	1.17173	1.33864	4.85513e-05	0.000195212
RANBP17	0.125573	0.428837	1.77191	6.31089e-05	0.000244206
QPCT	1.94865	4.46093	1.19487	0.0313749	0.0492813
CSGALNACT2	4.51766	9.99843	1.14613	1.19937e-08	2.40317e-07
SH3GL1P1	0.176384	0.356563	1.01543	7.70187e-07	6.41675e-06
LDHD	13.8266	4.04247	-1.77414	5.11364e-07	4.63557e-06
GCNT4	7.41836	2.06862	-1.84243	4.88432e-07	4.46496e-06
IGKV1D-12	35.156	3.42066	-3.36143	0.023916	0.0390958
FSD1L	0.444851	0.93625	1.07357	1.84752e-05	8.69139e-05
CLTRN	1.47894	0.590973	-1.3234	0.00155292	0.00372413
REG1A	882.419	188.668	-2.22562	0.0293537	0.0465318
LINC01474	0.101153	0.251748	1.31544	0.00101204	0.00258666
AL137779.1	0.242808	0.517933	1.09295	0.00314355	0.00680805
HSPB8	63.4548	26.6558	-1.25128	0.000890363	0.00232129
RNU4-8P	0.117368	0.329709	1.49016	0.000654933	0.00178394
AC244034.2	0.0776792	0.270309	1.79901	7.24711e-05	0.000275284
AC004890.3	0.136169	0.294145	1.11113	2.84224e-05	0.000124398
MSI2	2.09307	4.29295	1.03635	1.35505e-09	4.68658e-08
RNU6-481P	0.255127	0.694651	1.44508	5.87606e-05	0.000230375
MIR544B	0.0494217	0.323014	2.70838	0.000279191	0.000864931
AC103563.2	1.51029	0.0985804	-3.93738	0.0296151	0.0469347
PRAM1	0.364053	1.01015	1.47235	1.37678e-06	1.02234e-05
AC087277.2	0.058474	0.413424	2.82176	0.000119589	0.00042003
PODXL	5.47219	18.8306	1.78289	1.51562e-12	8.15693e-10
PILRB	0.401974	1.10966	1.46494	1.3756e-07	1.58588e-06
LINC01270	0.0886554	0.312346	1.81686	5.85749e-05	0.000229689
AC127024.4	0.606461	1.36672	1.17223	1.70653e-05	8.1363e-05
UAP1L1	1.44299	3.565	1.30484	1.51158e-09	5.08228e-08
AC092422.1	0.651203	0.171396	-1.92578	6.96175e-05	0.000266213
AC133644.2	0.280843	0.615391	1.13174	8.79199e-05	0.0003231
AC091959.1	0.268288	0.649289	1.27508	0.0158505	0.0274584
TNFAIP8L3	3.67534	1.74574	-1.07404	0.00169989	0.00401934
KRT18P8	0.163437	0.46771	1.51688	0.000328526	0.000988444
AC011933.1	1.1091	2.84177	1.3574	1.05467e-06	8.28176e-06
PUS7	1.72446	4.67751	1.4396	3.29127e-11	3.90637e-09
SNORD104	7.03606	18.9479	1.4292	1.64015e-05	7.88317e-05
LINC01123	0.285113	0.621979	1.12533	1.9994e-05	9.2852e-05
DPYSL4	0.2427	0.497783	1.03634	0.0145747	0.0254922
SASS6	1.12933	2.66885	1.24075	1.90478e-10	1.1654e-08
LRRC37A6P	0.116789	0.294476	1.33425	0.000126271	0.000439097
ECHDC3	4.71799	2.14878	-1.13465	0.00104159	0.00264694
ETV4	1.65674	8.08077	2.28615	3.22112e-07	3.20342e-06
PLPPR4	0.290851	1.42859	2.29624	1.4431e-07	1.65143e-06
AC103769.1	0.76659	1.93597	1.33653	0.0020021	0.00463205
STK31	0.0756995	0.660368	3.12492	4.94334e-08	7.10584e-07
PKDCC	7.45795	18.7679	1.33142	1.77577e-05	8.39932e-05
PPIAP72	0.209048	0.508553	1.28257	1.37164e-06	1.02234e-05
AC093690.1	0.137333	0.290348	1.0801	3.72166e-05	0.000156081
MIR1285-1	0.513516	1.32889	1.37174	0.00151164	0.00364001
AC011899.2	0.291181	0.687142	1.23869	0.00024602	0.000777471
KIF18B	1.05445	5.45642	2.37146	3.39867e-09	9.40371e-08
LINC02081	0.0729819	0.605173	3.05174	5.3002e-07	4.79868e-06
AC106028.2	0.10446	0.349092	1.74066	1.26572e-06	9.6292e-06
AC005277.2	0.0903537	0.307739	1.76805	1.85055e-05	8.70376e-05
GTF2IP5	0.171039	0.413495	1.27354	0.0002062	0.000670279
RN7SL736P	0.130725	0.303089	1.2132	0.000193823	0.000633152
GAPDHP44	0.185893	0.41841	1.17045	0.000272681	0.000845608
C17orf53	0.730179	1.93724	1.40768	9.35121e-08	1.17744e-06
IGKV2D-18	1.0029	0.118607	-3.07991	0.00852872	0.016104
RCC2P6	0.149202	0.312155	1.06499	2.22859e-06	1.51883e-05
DNA2	0.533714	2.19093	2.0374	1.13296e-10	8.23005e-09
CSF3R	1.35466	3.04297	1.16755	0.00882309	0.0165576
AC022784.5	0.220093	0.505246	1.19887	0.00145907	0.00353583
AL157385.1	0.350431	0.786444	1.16621	0.0124332	0.0222611
TTLL6	0.482943	1.25467	1.37739	0.000156281	0.000526408
ZNF789	0.739629	1.89757	1.35928	1.3481e-10	9.12169e-09
HASPIN	0.717443	2.35503	1.71481	1.3756e-07	1.58588e-06
MYL3	0.404924	0.165707	-1.28902	3.00388e-05	0.000130593
CASQ2	12.0428	5.57311	-1.11162	0.00288485	0.00631387
AC114488.2	0.10443	0.323326	1.63044	1.45508e-05	7.12773e-05
HTRA4	0.0474656	0.468848	3.30417	1.57258e-11	2.75774e-09
AL157871.3	0.391489	1.25569	1.68143	1.70609e-05	8.1363e-05
RN7SKP163	0.264196	0.53042	1.00553	0.000711265	0.00191631
AC026356.2	0.178512	0.58141	1.70354	3.22166e-09	9.06406e-08
BORA	1.14329	2.49894	1.12813	7.70187e-07	6.41675e-06
GVINP1	0.996901	2.02665	1.02357	0.0108215	0.019715
AC069528.2	0.224842	0.505896	1.16993	5.22734e-06	3.04881e-05
NDC80	1.10987	3.74663	1.75521	7.51279e-09	1.69624e-07
POU5F1P3	0.121804	0.270809	1.15271	1.60644e-05	7.76929e-05
PTBP1P	0.136954	0.344487	1.33075	5.22684e-06	3.04881e-05
SNORD111	0.081716	0.430016	2.3957	5.08627e-06	2.98982e-05
AC002044.1	0.843722	2.13584	1.33996	0.000221819	0.000710607
AC130371.2	1.23547	0.546781	-1.17603	3.1919e-05	0.000136985
AP002360.3	0.135219	0.647891	2.26046	2.82062e-08	4.62718e-07
AC005519.1	0.305626	0.687133	1.16882	1.57144e-06	1.13697e-05
FO393415.1	0.152656	0.519568	1.76703	2.219e-05	0.000101702
ZSCAN12P1	0.53291	1.10408	1.05089	2.21352e-07	2.35098e-06
AC011120.1	0.122712	0.302172	1.3001	0.000380509	0.00112292
GFRA1	6.58485	3.02091	-1.12416	0.000568324	0.00157832
AC000123.2	0.488153	1.10218	1.17495	1.92065e-07	2.08374e-06
DDIAS	0.446519	1.61851	1.85787	4.20625e-09	1.11279e-07
SETSIP	0.176602	0.417608	1.24165	3.14548e-06	2.01296e-05
RPL22L1	9.58597	24.0469	1.32685	0.000626467	0.00171349
AC109361.2	0.184978	0.386695	1.06385	0.000502006	0.00142066
AC079915.1	0.158679	0.44108	1.47493	0.000532398	0.0014946
RN7SKP173	0.0622035	0.275584	2.14742	9.22553e-07	7.43244e-06
AC006252.1	0.110586	0.253982	1.19956	1.03264e-05	5.37992e-05
LOXL1	6.51233	14.7455	1.17903	1.29003e-05	6.45611e-05
GOLGA8B	0.802308	1.62627	1.01933	0.000408817	0.00119028
AC106782.6	0.369373	0.87676	1.2471	2.45299e-08	4.12057e-07
AL353150.1	0.196198	0.483726	1.30188	0.00416598	0.00869965
ANLN	2.23343	9.06945	2.02176	1.60299e-10	1.03009e-08
RNA5SP260	0.218273	0.569934	1.38466	8.2915e-05	0.000307586
C2orf40	62.2395	10.7346	-2.53556	1.77577e-05	8.39932e-05
SLC28A1	2.41332	0.129888	-4.21568	0.00716089	0.0138147
AL139123.1	0.115077	0.259244	1.17171	0.000375954	0.00110977
DOK3	2.84376	6.50563	1.19389	0.000978454	0.00251503
ASPHD1	2.37936	4.95517	1.05836	0.0105514	0.0192926
ARGFXP2	0.107272	0.343277	1.6781	6.94655e-08	9.29931e-07
SLED1	0.149106	0.355127	1.252	0.00610079	0.0120606
RPL23AP11	0.114164	0.261378	1.19503	0.000170619	0.000569343
AL138787.2	0.20411	0.426099	1.06184	0.000123944	0.000432807
MSX1	1.33096	4.11238	1.62751	0.000263507	0.000820909
AC026401.2	0.116426	0.471535	2.01795	3.41747e-06	2.15809e-05
CYP2AB1P	0.661943	0.16134	-2.03661	0.000613467	0.00168473
RNU4-4P	0.04122	0.300952	2.86812	1.6374e-05	7.88317e-05
CASP2	2.91659	7.00263	1.26362	4.99216e-12	1.44573e-09
SLFN12L	0.331559	0.865454	1.38419	0.000221819	0.000710607
MIR5692A1	0.393521	0.90041	1.19414	0.00807861	0.0153394
AP001350.2	0.133858	0.286573	1.09819	3.57462e-06	2.23513e-05
PDGFRB	8.85943	32.9882	1.89666	2.84113e-10	1.50144e-08
AC130456.3	0.707381	2.07911	1.5554	1.45496e-05	7.12773e-05
TRAJ17	0.113133	0.336254	1.57153	0.00739618	0.0142164
MMP1	19.7358	41.0626	1.05701	8.47864e-05	0.000312871
AC023043.4	0.516262	1.13047	1.13075	3.14548e-06	2.01296e-05
HHEX	2.57191	7.11648	1.46832	7.36145e-07	6.20453e-06
AC020978.3	0.215626	0.58392	1.43724	2.32872e-05	0.000105666
AC099811.3	0.118365	0.281007	1.24736	7.01029e-05	0.000268022
ASB11	0.740859	0.0819377	-3.1766	0.0152022	0.0264981
AC104451.1	0.122613	0.270986	1.1441	0.026511	0.0427165
AC005324.5	0.0802686	0.27376	1.77001	6.94117e-07	5.94488e-06
AC244517.7	0.195955	0.409641	1.06384	0.0010105	0.00258333
TRAJ11	0.162929	0.479914	1.55853	0.00981487	0.0181413
SAMD3	0.115392	0.355896	1.6249	2.88714e-06	1.87582e-05
AC067945.3	0.13679	0.374059	1.4513	1.0921e-05	5.65582e-05
ZBTB12BP	0.289549	0.67463	1.22029	4.17267e-05	0.000171778
HENMT1	1.56478	3.98296	1.34788	2.01384e-07	2.16967e-06
LINC00494	0.117315	0.394415	1.74933	0.00072409	0.0019462
CYP2C18	22.0022	6.79787	-1.69449	0.000647046	0.00176312
AC008735.1	0.095511	0.305122	1.67565	1.10038e-06	8.60665e-06
ZNF711	0.98941	2.18343	1.14196	2.24968e-05	0.000102413
LSAMP-AS1	0.089606	0.401915	2.16522	0.00149183	0.0036067
AC010542.5	0.767653	2.19845	1.51796	9.35121e-08	1.17744e-06
SORCS1	0.631976	0.296723	-1.09075	0.000809673	0.00213813
IGHV3-22	4.37285	0.639339	-2.77392	0.0187255	0.0316857
PDIA2	13.0129	3.3376	-1.96306	0.0164505	0.0283104
ELOCP2	0.247808	0.58261	1.23331	8.79388e-05	0.0003231
PTPRJ-AS1	0.374572	1.2217	1.70557	6.52272e-05	0.000252016
MIR4489	0.283905	0.855349	1.5911	0.00756351	0.014474
ASB5	3.20026	1.40514	-1.18747	0.0053667	0.0108331
ITGA11	1.06105	4.26895	2.00839	1.08153e-08	2.25224e-07
AC124319.1	0.567211	1.35542	1.25678	3.31718e-05	0.000141301
AC092828.1	0.128505	0.292675	1.18748	0.00100957	0.00258126
AC069282.1	1.26247	3.00315	1.25022	1.08153e-08	2.25224e-07
RF00404	0.230532	0.611243	1.40678	0.000213398	0.000690348
EN2	0.0301595	0.478501	3.98784	0.0142027	0.0249616
AP001885.1	0.254502	0.54044	1.08646	1.9994e-05	9.2852e-05
TREH	6.33504	0.520785	-3.60459	0.00045163	0.00129771
TRIM46	0.236823	0.626306	1.40306	2.21665e-08	3.8302e-07
RNU6-107P	0.131808	0.292696	1.15097	0.00331344	0.00714889
AL359881.1	0.086646	0.38833	2.16408	0.000576354	0.0015998
ABAT	4.42185	2.16811	-1.02821	0.00228711	0.00517458
MTATP6P11	0.173875	0.523842	1.59108	0.000795416	0.00210894
CKAP2L	0.761517	2.64465	1.79613	5.45722e-08	7.69546e-07
SCN7A	2.91782	1.19087	-1.29287	0.00795332	0.0151068
TMEM74B	0.755396	1.77031	1.2287	0.0113801	0.0206117
AC131159.1	0.240259	0.536668	1.15944	0.000160172	0.000539035
KNL1	0.85221	2.79392	1.71301	8.48468e-08	1.0866e-06
RGS2	59.4158	26.963	-1.13987	0.000135624	0.000467135
CDH19	2.03339	0.671584	-1.59825	0.000948034	0.0024469
AL162734.1	0.124021	0.332273	1.42178	0.000127906	0.000444643
SLC16A9	2.52039	1.1065	-1.18765	0.000237691	0.000754001
RNU6-501P	0.179065	0.608341	1.7644	0.00169106	0.00401288
AL590609.2	0.212896	0.558235	1.39072	2.3273e-06	1.57277e-05
ANKRD53	0.956573	0.42573	-1.16794	5.04158e-05	0.000201775
RETN	0.238982	1.00424	2.07112	0.000198781	0.000649056
RNU6-1043P	0.156206	0.390885	1.32329	0.0126421	0.0225532
AC004223.1	0.239097	0.57363	1.26252	6.13914e-07	5.36156e-06
RGN	2.8458	1.19142	-1.25615	6.17697e-06	3.4884e-05
C17orf82	0.11942	0.247814	1.05321	0.000835784	0.00219587
G6PC	2.23705	0.0353818	-5.98245	0.00263238	0.00584972
LINC00944	0.251266	0.617748	1.2978	0.000140542	0.000480115
PHGR1	606.294	75.0652	-3.0138	0.00405161	0.00849103
WASIR2	0.113475	0.375382	1.72598	0.000150785	0.000510553
[truncated: 3,425 more rows]
